# Supplementary material for: Arbuscular mycorrhizal fungi suppress ammonia-oxidizing bacteria but not archaea across agricultural soils
Source: Heliyon. 2024 Feb 20;10(4):e26485. doi: 10.1016/j.heliyon.2024.e26485 (PMC10912043; doi:10.1016/j.heliyon.2024.e26485)
Supplement: Multimedia component 1 [file mmc1.xlsx]

## Sheet: Substrate and soil properties
soil / potting substrate	village	land use	sterilisation (gamma irradiation)		N (umol/mg)	C (umol/mg)	N%	C%	d 15N/14N	AT% 15N/14N	d 13C/12C	AT% 13C/12C		available P (mg P/kg) - water extractable		pH (H2O)		sand 45-2000 microns (weight %)	silt 2-45 microns (weight %)	clay (< 2microns) (weight %)	clay/sand ratio (g/g)		note	gravimetric water content (%)
substrate (10% soil) for plant compartment					0.00851006	0.198972	0.01192	0.238985	12.211	0.37093	-19.628	1.08419		3.75629		8.44		90.4023	5.50301	4.09468	0.045294		no roots - no organic fragments	3.94497
soil (applied in a meshbag)	Drahobuz	grassland	sterile		0.0908118	3.33186	0.1272	4.00189	6.959	0.369013	-8.601	1.09625		1.22297		7.77		61.493	17.5651	20.9419	0.340558		almost no root fragments	10.506
soil (applied in a meshbag)	Drahobuz	grassland	non-sterile		0.0807172	3.26288	0.113061	3.91905	6.373	0.368799	-7.859	1.09706		0.342571		7.84		62.0661	16.0527	21.8812	0.352547		almost no root fragments	11.9738
soil (applied in a meshbag)	Drahobuz	cropland	sterile		0.131127	2.7253	0.18367	3.27336	7.575	0.369238	-15.123	1.08912		5.67856		7.8		57.303	19.1425	23.5545	0.411051		almost no root fragments	12.6268
soil (applied in a meshbag)	Drahobuz	cropland	non-sterile		0.121804	2.85011	0.170611	3.42326	8.072	0.369419	-13.218	1.0912		2.83888		7.74		47.5355	30.0181	22.4463	0.472201		almost no root fragments	12.6433
soil (applied in a meshbag)	Encovany	grassland	sterile		0.24905	7.53864	0.348845	9.05466	5.226	0.36838	-11.844	1.09271		1.79642		7.64		13.1808	38.6097	48.2095	3.65755		plenty roots - organic fragments	13.3967
soil (applied in a meshbag)	Encovany	grassland	non-sterile		0.250885	7.77856	0.351415	9.34283	4.618	0.368158	-12.485	1.09201		0.668641		7.53		13.579	38.1474	48.2736	3.55502		plenty roots - organic fragments	15.6675
soil (applied in a meshbag)	Encovany	cropland	sterile		0.128891	6.45988	0.180537	7.75896	11.182	0.370555	-4.13	1.10114		2.46481		7.67		13.6333	42.7779	43.5888	3.19722		plenty roots - organic fragments	11.8845
soil (applied in a meshbag)	Encovany	cropland	non-sterile		0.135729	6.52463	0.190115	7.83673	11.034	0.370501	-4.41	1.10084		1.64272		7.61		13.8234	38.3202	47.8564	3.46197		plenty roots - organic fragments	10.2171
soil (applied in a meshbag)	Malíč	grassland	sterile		0.106878	8.09463	0.149704	9.72247	3.331	0.367688	-4.902	1.1003		0.694685		7.72		15.8747	46.0622	38.0632	2.39773		some roots	17.0161
soil (applied in a meshbag)	Malíč	grassland	non-sterile		0.116281	7.82303	0.162875	9.39625	3.344	0.367693	-3.342	1.102		0.203736		7.76		15.5792	45.0078	39.413	2.52985		some roots	17.2467
soil (applied in a meshbag)	Malíč	cropland	sterile		0.20555	4.59497	0.287914	5.51902	8.841	0.3697	-13.386	1.09102		4.06655		7.71		19.3442	31.5215	49.1343	2.54001		some roots	14.8123
soil (applied in a meshbag)	Malíč	cropland	non-sterile		0.203705	4.60065	0.28533	5.52584	10.706	0.370381	-12.9	1.09155		1.98685		7.67		19.7319	31.9931	48.2749	2.44654		some roots	15.6385
soil (applied in a meshbag)	Svařenice	grassland	sterile		0.119358	2.22765	0.167185	2.67563	4.494	0.368113	-18.921	1.08496		0.205912		7.63		41.6484	29.2231	29.1285	0.69939		some roots	11.4644
soil (applied in a meshbag)	Svařenice	grassland	non-sterile		0.127975	2.16966	0.179255	2.60597	6.219	0.368743	-20.922	1.08278		0.00407188		7.71		43.8481	28.9342	27.2177	0.620728		some roots	10.65
soil (applied in a meshbag)	Svařenice	cropland	sterile		0.106678	1.29691	0.149424	1.55772	7.986	0.369388	-19.78	1.08403		4.02925		7.65		65.0983	18.3057	16.596	0.254937		few roots	11.7987
soil (applied in a meshbag)	Svařenice	cropland	non-sterile		0.0914946	1.33733	0.128156	1.60627	8.984	0.369752	-18.342	1.0856		2.01684		7.61		64.9517	16.8233	18.2251	0.280594		few roots	8.45298

## Sheet: Long Ashton nutrient solution
Nutrient solution Long Ashton, with reduced P concentration (20% of the original recipe)
Part LA1		for 1 L
MgSO4  7H2O		0.368	g
KH2PO4		0.036	g
KNO3		0.404	g
Ca(NO3)2  4H2O		0.944	g
FeNaEDTA		for 1 L
FeNaEDTA		22	mg
Solution LA2 (1000x concentrated)		amount for 1 L stock solution)				add 1 mL of this stock for final LA solution
MnSO4  4H2O		2.23	g
CuSO4  5H2O		0.25	g
ZnSO4  7H2O		0.29	g
H3BO3		3.1	g
NaCl		10	g
Solution LA3 (1000x concentrated)		amount for 1 L stock solution)				add 1 mL of this stock for final LA solution
(NH4)6Mo7O24  4H2O		0.088	g

## Sheet: Experimental timeline 
07.06.2022 soil samples were taken from the sites
site name GPS Field status amount of soil sampled (kg)
Svarenice grass 50.5007061N, 14.3151394E 8.6
Svarenice field 50.5024036N, 14.3167103E wheat 4.8
Encovany grass 50.5320708N, 14.2575611E 5.1
Encovany field 50.5321558N, 14.2580742E wheat 6.2
Drahobuz grass 50.5269444N, 14.3283794E 6.4
Drahobuz field 50.5271575N, 14.3278672E grass, slurry (pigs) 7.7
Malíč grass 50.5414769N, 14.0846211E 5.1
Malíč field 50.5403378N, 14.0901225E wheat remains, grass, Atriplex 6.2
08.06.2022 Soils were sieved through an 8mm sieve	2 kg of each soil was taken for sterilisation (Bioster), sterilization finished on 12 July 2022
13.07.2022 Standard substrate (9:9:2 zeolite, sand, soil) was dispensed into 2-liter pots. Non/sterile soils from the Polabí region were filled 200 g each into mesh bags, sealed with zip-ties and placed in small cheese moulds (Ecokoza) wrapped with another layer of mesh. The edge of the cheese moulds was at the height of the rim of the pot
14.07.2022 The inoculum (mycelium only) of LPA9 was harvested from ten liquid cultures on 25.11.21	The substrate was inoculated with the Rhizophagus irregularis (if applicable) around the moulds to a height of 4 cm below the rim; the inoculum produced in vitro (thus devoid of any bacteria) was divided into fragments with tweezers and one fragment was inoculated into each corner of each inoculated pot 4 cm below the rim, covered with 2 cm layer of the substrate, and sown with andropogon (about …
	Pots were then arranged in the greenhouse according to a randomised schedule; covered with filter paper to retain moisture for the first week of the experiment
18.07.2022 plants germinate, surface remains moist for a long time under the paper
12.08.2022 1st fertilization with 60ml Long Ashton (LA) nutrient solution with reduced (20% of the original recipe) of phosphorus
18.08.2022 2nd fertilisation with 60ml LA
26.08.2022 3rd fertilisation with 60ml LA
02.09.2022 4th fertilisation with 60ml LA
09.09.2022 5th fertilisation with 60ml LA
16.09.2022 6. fertilisation dose 70 ml LA
23.09.2022 7. fertilisation dose 60 ml LA
30.09.2022 8. fertilisation dose 60 ml LA
05.10.2022 harvesting of the experiment	S - aboveground biomass removed - weigh and dry at 65°C
	R - roots - washed, weighed, removed for staining, dried at 65°C
	A - substrate from root compartment
	N - substrate overlying meshbag in root-free compartment
	M - meshbag content (soil)
There are old roots inside the meshbag (from the field or the meadow) that could not be removed before adding to the meshbags
These will probably also be seen in samples where irradiated soil has been added (the "sterile" variant)

## Sheet: Pot positions in the glasshouse
87	30	95	56	29	49	80	71	96	63	91	76	67	8	66	42	78	65	46	15	37	33	53	85
6	40	81	19	84	73	60	45	39	47	93	31	12	35	38	43	41	7	79	62	61	44	55	89
83	58	50	23	64	5	34	92	11	3	4	22	75	59	21	68	82	28	90	86	26	74	17	20
48	72	14	77	51	24	88	57	36	10	2	18	52	27	13	25	70	69	32	94	16	54	1	9
																								↕
																								↕
28 Aug 2022 the position of the flowering plants was rotated (swapped mirrorwise in the middle) - due to the gradient of conditions in the greenhouse, the plants on the left grew better than those on the right...
19.9. 2022 the position of the pots rotated - pots from the centre to the edge

## Sheet: Glasshouse conditions
MBU měření 1	datum	čas	Lux	1/s	°C
1	2022-07-25	08:43:39	2022	0	25.1
2	2022-07-25	08:58:39	3170	0	26.1
3	2022-07-25	09:13:39	4224	3165.3	28.5
4	2022-07-25	09:28:39	2764	0	29
5	2022-07-25	09:43:39	3997	2126.2	31.1
6	2022-07-25	09:58:39	4567	2817.7	31.7
7	2022-07-25	10:13:39	5314	4150.3	32.7
8	2022-07-25	10:28:39	4085	3258.3	31.9
9	2022-07-25	10:43:39	3481	1.6	33.3
10	2022-07-25	10:58:39	3353	0	33.7
11	2022-07-25	11:13:39	6120	42.1	35.4
12	2022-07-25	11:28:39	6960	12588.3	36.4
13	2022-07-25	11:43:39	5640	4242.1	37.3
14	2022-07-25	11:58:39	7146	106.9	36.3
15	2022-07-25	12:13:39	6114	144.4	35.5
16	2022-07-25	12:28:39	3127	0	34.5
17	2022-07-25	12:43:39	3111	0	36.7
18	2022-07-25	12:58:39	3071	0.9	35.6
19	2022-07-25	13:13:39	3029	457.3	37.9
20	2022-07-25	13:28:39	3596	117.9	37.3
21	2022-07-25	13:43:39	2757	420.3	37.3
22	2022-07-25	13:58:39	3809	136.5	37.1
23	2022-07-25	14:13:39	2737	0	37
24	2022-07-25	14:28:39	2658	0	37.5
25	2022-07-25	14:43:39	6852	5130.9	39.1
26	2022-07-25	14:58:39	2648	0	37.4
27	2022-07-25	15:13:39	20775	8640.2	38.6
28	2022-07-25	15:28:39	24120	10594.1	37.7
29	2022-07-25	15:43:39	22196	353.2	36.7
30	2022-07-25	15:58:39	2490	766.3	35.3
31	2022-07-25	16:13:39	19239	8427.3	36.4
32	2022-07-25	16:28:39	2030	1000	34.2
33	2022-07-25	16:43:39	1915	0	37.4
34	2022-07-25	16:58:39	1810	0	38
35	2022-07-25	17:13:39	1667	0	37.8
36	2022-07-25	17:28:39	1731	0	37.1
37	2022-07-25	17:43:39	1280	0	36.6
38	2022-07-25	17:58:39	951	0	35.9
39	2022-07-25	18:13:39	783	0	35.4
40	2022-07-25	18:28:39	689	0	34.7
41	2022-07-25	18:43:39	647	0	34.2
42	2022-07-25	18:58:39	599	0	33.8
43	2022-07-25	19:13:39	535	0	33.3
44	2022-07-25	19:28:39	466	0	29.9
45	2022-07-25	19:43:39	216	0	31.4
46	2022-07-25	19:58:39	220	0	31.4
47	2022-07-25	20:13:39	175	0	31.1
48	2022-07-25	20:28:39	109	0	30.7
49	2022-07-25	20:43:39	42	0	30.2
50	2022-07-25	20:58:39	9	0	29.8
51	2022-07-25	21:13:39	0	0	29.5
52	2022-07-25	21:28:39	0	0	29.1
53	2022-07-25	21:43:39	0	0	29
54	2022-07-25	21:58:39	0	0	28.7
55	2022-07-25	22:13:39	0	0	28.5
56	2022-07-25	22:28:39	0	0	28.4
57	2022-07-25	22:43:39	0	0	28.2
58	2022-07-25	22:58:39	0	0	28.1
59	2022-07-25	23:13:39	0	0	27.9
60	2022-07-25	23:28:39	0	0	27.8
61	2022-07-25	23:43:39	0	0	27.7
62	2022-07-25	23:58:39	0	0	27.4
63	2022-07-26	00:13:39	0	0	27.3
64	2022-07-26	00:28:39	0	0	27.2
65	2022-07-26	00:43:39	0	0	27.1
66	2022-07-26	00:58:39	0	0	26.9
67	2022-07-26	01:13:39	0	0	26.8
68	2022-07-26	01:28:39	0	0	26.6
69	2022-07-26	01:43:39	0	0	26.5
70	2022-07-26	01:58:39	0	0	26.5
71	2022-07-26	02:13:39	0	0	26.4
72	2022-07-26	02:28:39	0	0	26.3
73	2022-07-26	02:43:39	0	0	26.1
74	2022-07-26	02:58:39	0	0	25.8
75	2022-07-26	03:13:39	0	0	25.7
76	2022-07-26	03:28:39	0	0	25.5
77	2022-07-26	03:43:39	0	0	25.4
78	2022-07-26	03:58:39	0	0	25.2
79	2022-07-26	04:13:39	0	0	25
80	2022-07-26	04:28:39	0	0	24.8
81	2022-07-26	04:43:39	0	0	24.7
82	2022-07-26	04:58:39	0	0	24.6
83	2022-07-26	05:13:39	8	0	24.3
84	2022-07-26	05:28:39	19	0	24.4
85	2022-07-26	05:43:39	38	0	24.4
86	2022-07-26	05:58:39	33	0	24.3
87	2022-07-26	06:13:39	54	0	24.4
88	2022-07-26	06:28:39	186	0	24.4
89	2022-07-26	06:43:39	537	0	24.4
90	2022-07-26	06:58:39	706	1000	23
91	2022-07-26	07:13:39	549	0	24.5
92	2022-07-26	07:28:39	589	0	24.5
93	2022-07-26	07:43:39	982	0	24.8
94	2022-07-26	07:58:39	583	0	24.9
95	2022-07-26	08:13:39	471	0	24.8
96	2022-07-26	08:28:39	526	0	23.5
97	2022-07-26	08:43:39	1425	0	24.7
98	2022-07-26	08:58:39	1618	0	23.7
99	2022-07-26	09:13:39	2108	0	25.5
100	2022-07-26	09:28:39	2447	0	24.4
101	2022-07-26	09:43:39	1019	0	25.2
102	2022-07-26	09:58:39	2101	0.9	24.1
103	2022-07-26	10:13:39	1450	0	25.5
104	2022-07-26	10:28:39	3500	0	25.6
105	2022-07-26	10:43:39	3677	0	27.4
106	2022-07-26	10:58:39	4610	11	28.8
107	2022-07-26	11:13:39	4986	0.9	31
108	2022-07-26	11:28:39	5478	1652.9	30.4
109	2022-07-26	11:43:39	6601	166	32.2
110	2022-07-26	11:58:39	8352	99.6	34.1
111	2022-07-26	12:13:39	7035	18.5	30
112	2022-07-26	12:28:39	4638	0.9	32.9
113	2022-07-26	12:43:39	5322	0	28.6
114	2022-07-26	12:58:39	4595	0	29.5
115	2022-07-26	13:13:39	4184	0.9	28.2
116	2022-07-26	13:28:39	976	1000	28.3
117	2022-07-26	13:43:39	3339	0.9	27
118	2022-07-26	13:58:39	1624	0.9	29.8
119	2022-07-26	14:13:39	4824	0	28.9
120	2022-07-26	14:28:39	3578	949.1	29.8
121	2022-07-26	14:43:39	7318	96.8	32.5
122	2022-07-26	14:58:39	2258	0	31.8
123	2022-07-26	15:13:39	23022	93.4	27.4
124	2022-07-26	15:28:39	2083	0.9	30.6
125	2022-07-26	15:43:39	2265	0	26.4
126	2022-07-26	15:58:39	4628	0	29.7
127	2022-07-26	16:13:39	18599	56.5	27.6
128	2022-07-26	16:28:39	2042	0	29.4
129	2022-07-26	16:43:39	2177	0	29
130	2022-07-26	16:58:39	2019	0	29.9
131	2022-07-26	17:13:39	1889	0	29.8
132	2022-07-26	17:28:39	2383	0	29.6
133	2022-07-26	17:43:39	1487	0	29.3
134	2022-07-26	17:58:39	1065	0	28.9
135	2022-07-26	18:13:39	882	0	29
136	2022-07-26	18:28:39	1027	0	28.7
137	2022-07-26	18:43:39	878	0	28.6
138	2022-07-26	18:58:39	860	0	28.3
139	2022-07-26	19:13:39	798	0	25.6
140	2022-07-26	19:28:39	505	0	27.2
141	2022-07-26	19:43:39	215	0	27.1
142	2022-07-26	19:58:39	294	0	27.1
143	2022-07-26	20:13:39	114	0	26.8
144	2022-07-26	20:28:39	57	0	26.2
145	2022-07-26	20:43:39	34	0	25.9
146	2022-07-26	20:58:39	10	0	25.3
147	2022-07-26	21:13:39	0	0	25.2
148	2022-07-26	21:28:39	0	0	25.4
149	2022-07-26	21:43:39	0	0	25.2
150	2022-07-26	21:58:39	0	0	24.8
151	2022-07-26	22:13:39	0	0	24.7
152	2022-07-26	22:28:39	0	0	24.6
153	2022-07-26	22:43:39	0	0	24.3
154	2022-07-26	22:58:39	0	0	24.3
155	2022-07-26	23:13:39	0	0	24.1
156	2022-07-26	23:28:39	0	0	23.8
157	2022-07-26	23:43:39	0	0	23.6
158	2022-07-26	23:58:39	0	0	23.5
159	2022-07-27	00:13:39	0	0	23.4
160	2022-07-27	00:28:39	0	0	23.2
161	2022-07-27	00:43:39	0	0	22.9
162	2022-07-27	00:58:39	0	0	22.9
163	2022-07-27	01:13:39	0	0	22.7
164	2022-07-27	01:28:39	0	0	22.6
165	2022-07-27	01:43:39	0	0	22.4
166	2022-07-27	01:58:39	0	0	22.4
167	2022-07-27	02:13:39	0	0	22.2
168	2022-07-27	02:28:39	0	0	22.2
169	2022-07-27	02:43:39	0	0	22.1
170	2022-07-27	02:58:39	0	0	22
171	2022-07-27	03:13:39	0	0	21.7
172	2022-07-27	03:28:39	0	0	21.5
173	2022-07-27	03:43:39	0	0	21.5
174	2022-07-27	03:58:39	0	0	21.5
175	2022-07-27	04:13:39	0	0	21.5
176	2022-07-27	04:28:39	0	0	21.2
177	2022-07-27	04:43:39	0	0	21
178	2022-07-27	04:58:39	2	0	20.9
179	2022-07-27	05:13:39	18	0	20.7
180	2022-07-27	05:28:39	58	0	20.7
181	2022-07-27	05:43:39	129	0	20.4
182	2022-07-27	05:58:39	211	0	20.4
183	2022-07-27	06:13:39	386	0	20.4
184	2022-07-27	06:28:39	533	333.2	21.1
185	2022-07-27	06:43:39	1488	12.5	20
186	2022-07-27	06:58:39	703	0	21.5
187	2022-07-27	07:13:39	1179	0	22.3
188	2022-07-27	07:28:39	1403	4586.9	22.8
189	2022-07-27	07:43:39	1504	0	23.4
190	2022-07-27	07:58:39	1874	0	23.9
191	2022-07-27	08:13:39	2409	0	22
192	2022-07-27	08:28:39	2693	0	23.1
193	2022-07-27	08:43:39	2390	0	21.1
194	2022-07-27	08:58:39	3790	885.8	23.7
195	2022-07-27	09:13:39	2801	0	21.6
196	2022-07-27	09:28:39	3640	111.1	24
197	2022-07-27	09:43:39	5173	346.8	22.9
198	2022-07-27	09:58:39	2974	1000	25.7
199	2022-07-27	10:13:39	3041	0	22.9
200	2022-07-27	10:28:39	4713	0	25.2
201	2022-07-27	10:43:39	4577	0.9	23.6
202	2022-07-27	10:58:39	3451	2232.7	25.8
203	2022-07-27	11:13:39	3804	0.9	24.3
204	2022-07-27	11:28:39	2997	0.9	25.8
205	2022-07-27	11:43:39	3803	0	23.1
206	2022-07-27	11:58:39	5255	1091.5	26.7
207	2022-07-27	12:13:39	5394	0	24.4
208	2022-07-27	12:28:39	5604	0	26.6
209	2022-07-27	12:43:39	6418	2273.4	24.8
210	2022-07-27	12:58:39	7080	0	26
211	2022-07-27	13:13:39	6423	0	24.5
212	2022-07-27	13:28:39	4428	0	25.7
213	2022-07-27	13:43:39	4167	0.9	24.4
214	2022-07-27	13:58:39	5140	0	25.1
215	2022-07-27	14:13:39	7567	41.6	26.5
216	2022-07-27	14:28:39	5711	0.9	25.6
217	2022-07-27	14:43:39	3991	0	25.2
218	2022-07-27	14:58:39	3183	0	24.8
219	2022-07-27	15:13:39	1859	0	22.1
220	2022-07-27	15:28:39	4079	0	23.8
221	2022-07-27	15:43:39	5411	0	21.9
222	2022-07-27	15:58:39	4197	0.9	24
223	2022-07-27	16:13:39	4772	0	21.9
224	2022-07-27	16:28:39	2839	24.3	24.5
225	2022-07-27	16:43:39	2622	0	28.4
226	2022-07-27	16:58:39	7838	1174.7	28.9
227	2022-07-27	17:13:39	2387	0	29.2
228	2022-07-27	17:28:39	1972	0	29.3
229	2022-07-27	17:43:39	1827	0	29
230	2022-07-27	17:58:39	1521	0	28.8
231	2022-07-27	18:13:39	1057	0	28.4
232	2022-07-27	18:28:39	829	0	28.2
233	2022-07-27	18:43:39	745	0	27.8
234	2022-07-27	18:58:39	663	0	27.2
235	2022-07-27	19:13:39	590	0	24.3
236	2022-07-27	19:28:39	491	0	25.5
237	2022-07-27	19:43:39	390	0	25.6
238	2022-07-27	19:58:39	303	0	25.3
239	2022-07-27	20:13:39	206	0	25
240	2022-07-27	20:28:39	116	0	24.6
241	2022-07-27	20:43:39	47	0	24.2
242	2022-07-27	20:58:39	11	0	23.7
243	2022-07-27	21:13:39	0	0	23.5
244	2022-07-27	21:28:39	0	0	23
245	2022-07-27	21:43:39	0	0	22.5
246	2022-07-27	21:58:39	0	0	22.3
247	2022-07-27	22:13:39	0	0	22
248	2022-07-27	22:28:39	0	0	21.7
249	2022-07-27	22:43:39	0	0	21.3
250	2022-07-27	22:58:39	0	0	21
251	2022-07-27	23:13:39	0	0	20.8
252	2022-07-27	23:28:39	0	0	20.6
253	2022-07-27	23:43:39	0	0	20.3
254	2022-07-27	23:58:39	0	0	20
255	2022-07-28	00:13:39	0	0	19.9
256	2022-07-28	00:28:39	0	0	19.7
257	2022-07-28	00:43:39	0	0	19.5
258	2022-07-28	00:58:39	0	0	19.3
259	2022-07-28	01:13:39	0	0	19.1
260	2022-07-28	01:28:39	0	0	20.7
261	2022-07-28	01:43:39	0	0	20.3
262	2022-07-28	01:58:39	0	0	19.9
263	2022-07-28	02:13:39	0	0	19.6
264	2022-07-28	02:28:39	0	0	19.3
265	2022-07-28	02:43:39	0	0	18.9
266	2022-07-28	02:58:39	0	0	20.7
267	2022-07-28	03:13:39	0	0	20.3
268	2022-07-28	03:28:39	0	0	19.8
269	2022-07-28	03:43:39	0	0	19.4
270	2022-07-28	03:58:39	0	0	19
271	2022-07-28	04:13:39	0	0	19.2
272	2022-07-28	04:28:39	0	0	20.9
273	2022-07-28	04:43:39	0	0	20.2
274	2022-07-28	04:58:39	1	0	19.6
275	2022-07-28	05:13:39	18	0	19.1
276	2022-07-28	05:28:39	64	0	19.2
277	2022-07-28	05:43:39	139	0	20.9
278	2022-07-28	05:58:39	216	0	20.4
279	2022-07-28	06:13:39	302	0	19.8
280	2022-07-28	06:28:39	459	0	20.4
281	2022-07-28	06:43:39	609	0	18.6
282	2022-07-28	06:58:39	728	0	20.3
283	2022-07-28	07:13:39	816	0	20.9
284	2022-07-28	07:28:39	865	0	21.4
285	2022-07-28	07:43:39	1030	0	21.9
286	2022-07-28	07:58:39	7195	100.1	23.4
287	2022-07-28	08:13:39	7795	100	22.4
288	2022-07-28	08:28:39	7891	100	25
289	2022-07-28	08:43:39	9391	100	24.4
290	2022-07-28	08:58:39	9446	100	27.6
291	2022-07-28	09:13:39	8669	100	27.2
292	2022-07-28	09:28:39	9938	100.1	30.2
293	2022-07-28	09:43:39	11021	100	29.1
294	2022-07-28	09:58:39	10401	100	32.3
295	2022-07-28	10:13:39	9689	100	31.4
296	2022-07-28	10:28:39	9913	100	33.8
297	2022-07-28	10:43:39	13034	100	32.5
298	2022-07-28	10:58:39	11912	100	36.2
299	2022-07-28	11:13:39	11584	100	35.3
300	2022-07-28	11:28:39	12580	100.1	38
301	2022-07-28	11:43:39	9256	100	36.7
302	2022-07-28	11:58:39	9310	100	39
303	2022-07-28	12:13:39	9269	100	37.5
304	2022-07-28	12:28:39	9340	100	40.5
305	2022-07-28	12:43:39	10003	100	30.4
306	2022-07-28	12:58:39	9159	100.1	31.7
307	2022-07-28	13:13:39	8739	100	29.9
308	2022-07-28	13:28:39	8737	100	31.1
309	2022-07-28	13:43:39	11967	100.1	30
310	2022-07-28	13:58:39	10989	100	31.2
311	2022-07-28	14:13:39	8886	100	31.3
312	2022-07-28	14:28:39	8925	100	31.4
313	2022-07-28	14:43:39	32075	100.1	33
314	2022-07-28	14:58:39	31304	100.1	33.6
315	2022-07-28	15:13:39	30610	100	33.6
316	2022-07-28	15:28:39	9199	100	31.7
317	2022-07-28	15:43:39	8464	100.1	31.2
318	2022-07-28	15:58:39	8054	100.1	31.1
319	2022-07-28	16:13:39	7916	100	29.6
320	2022-07-28	16:28:39	7915	100	31.4
321	2022-07-28	16:43:39	8189	100	30.9
322	2022-07-28	16:58:39	9928	100.1	30.7
323	2022-07-28	17:13:39	7809	100	31.3
324	2022-07-28	17:28:39	7386	100	33.4
325	2022-07-28	17:43:39	7107	100	34.4
326	2022-07-28	17:58:39	6775	100.1	33.8
327	2022-07-28	18:13:39	6706	100	33.9
328	2022-07-28	18:28:39	6513	100	33.2
329	2022-07-28	18:43:39	6479	100	33.2
330	2022-07-28	18:58:39	6373	100.1	32.7
331	2022-07-28	19:13:39	6609	100	29.9
332	2022-07-28	19:28:39	6304	100	32
333	2022-07-28	19:43:39	6261	100	32
334	2022-07-28	19:58:39	6371	100	31.6
335	2022-07-28	20:13:39	136	0	31
336	2022-07-28	20:28:39	62	0	29
337	2022-07-28	20:43:39	28	0	28.2
338	2022-07-28	20:58:39	6	0	27.5
339	2022-07-28	21:13:39	0	0	27
340	2022-07-28	21:28:39	0	0	26.4
341	2022-07-28	21:43:39	0	0	26
342	2022-07-28	21:58:39	0	0	25.4
343	2022-07-28	22:13:39	0	0	25.2
344	2022-07-28	22:28:39	0	0	24.8
345	2022-07-28	22:43:39	0	0	24.4
346	2022-07-28	22:58:39	0	0	24.2
347	2022-07-28	23:13:39	0	0	24
348	2022-07-28	23:28:39	0	0	23.8
349	2022-07-28	23:43:39	0	0	23.7
350	2022-07-28	23:58:39	0	0	23.5
351	2022-07-29	00:13:39	0	0	23.2
352	2022-07-29	00:28:39	0	0	23
353	2022-07-29	00:43:39	0	0	22.7
354	2022-07-29	00:58:39	0	0	22.6
355	2022-07-29	01:13:39	0	0	22.3
356	2022-07-29	01:28:39	0	0	22.1
357	2022-07-29	01:43:39	0	0	21.9
358	2022-07-29	01:58:39	0	0	21.7
359	2022-07-29	02:13:39	0	0	21.5
360	2022-07-29	02:28:39	0	0	21.3
361	2022-07-29	02:43:39	0	0	21.2
362	2022-07-29	02:58:39	0	0	20.9
363	2022-07-29	03:13:39	0	0	20.8
364	2022-07-29	03:28:39	0	0	20.8
365	2022-07-29	03:43:39	0	0	20.7
366	2022-07-29	03:58:39	0	0	20.6
367	2022-07-29	04:13:39	0	0	20.4
368	2022-07-29	04:28:39	0	0	20.4
369	2022-07-29	04:43:39	0	0	20.3
370	2022-07-29	04:58:39	0	0	20.3
371	2022-07-29	05:13:39	9	0	20.3
372	2022-07-29	05:28:39	38	0	20.2
373	2022-07-29	05:43:39	95	0	20.2
374	2022-07-29	05:58:39	202	0	20.1
375	2022-07-29	06:13:39	377	470.5	20.1
376	2022-07-29	06:28:39	6535	100	22
377	2022-07-29	06:43:39	6587	100	21.2
378	2022-07-29	06:58:39	6598	100.1	21.8
379	2022-07-29	07:13:39	6928	100	22.5
380	2022-07-29	07:28:39	7207	100	23.2
381	2022-07-29	07:43:39	6759	100	23.6
382	2022-07-29	07:58:39	7302	100	22.9
383	2022-07-29	08:13:39	7976	100	22.5
384	2022-07-29	08:28:39	7813	100	23.1
385	2022-07-29	08:43:39	7759	100	21.9
386	2022-07-29	08:58:39	7994	100	23.5
387	2022-07-29	09:13:39	8253	100	22.8
388	2022-07-29	09:28:39	8131	100	23.8
389	2022-07-29	09:43:39	8468	100	22.6
390	2022-07-29	09:58:39	8756	100	23.9
391	2022-07-29	10:13:39	8959	100	23
392	2022-07-29	10:28:39	7734	100	24.5
393	2022-07-29	10:43:39	8187	100	23.2
394	2022-07-29	10:58:39	8666	100	24.7
395	2022-07-29	11:13:39	9529	100	23.8
396	2022-07-29	11:28:39	11337	100	26
397	2022-07-29	11:43:39	9934	100	24.6
398	2022-07-29	11:58:39	10113	99.9	26.2
399	2022-07-29	12:13:39	9635	100	25.1
400	2022-07-29	12:28:39	9889	100	27
401	2022-07-29	12:43:39	8648	100	25.3
402	2022-07-29	12:58:39	9151	99.9	26.8
403	2022-07-29	13:13:39	9264	100.1	27.4
404	2022-07-29	13:28:39	9101	100	30.2
405	2022-07-29	13:43:39	8666	100.1	29
406	2022-07-29	13:58:39	8741	100	30.1
407	2022-07-29	14:13:39	8396	100	30.3
408	2022-07-29	14:28:39	8439	100	28.7
409	2022-07-29	14:43:39	8878	100	29.9
410	2022-07-29	14:58:39	7738	100	28.5
411	2022-07-29	15:13:39	7478	100	28.4
412	2022-07-29	15:28:39	7306	100	28.6
413	2022-07-29	15:43:39	6488	100	27.2
414	2022-07-29	15:58:39	8226	100.1	28.7
415	2022-07-29	16:13:39	9722	100	29
416	2022-07-29	16:28:39	9391	100	30.7
417	2022-07-29	16:43:39	9021	100	32.7
418	2022-07-29	16:58:39	7808	100	32.7
419	2022-07-29	17:13:39	9257	100	33
420	2022-07-29	17:28:39	7464	100.1	32.8
421	2022-07-29	17:43:39	7649	100	31.9
422	2022-07-29	17:58:39	7611	100.1	32.2
423	2022-07-29	18:13:39	6733	100	31.6
424	2022-07-29	18:28:39	6450	100	31.3
425	2022-07-29	18:43:39	6710	100	30.7
426	2022-07-29	18:58:39	6626	100	30.6
427	2022-07-29	19:13:39	6417	100	28.5
428	2022-07-29	19:28:39	6335	100	29.1
429	2022-07-29	19:43:39	6205	100	29.4
430	2022-07-29	19:58:39	6298	100.1	28.8
431	2022-07-29	20:13:39	215	0	28.1
432	2022-07-29	20:28:39	84	0	26.9
433	2022-07-29	20:43:39	24	0	26.4
434	2022-07-29	20:58:39	5	0	26.1
435	2022-07-29	21:13:39	0	0	25.8
436	2022-07-29	21:28:39	0	0	25.4
437	2022-07-29	21:43:39	0	0	24.9
438	2022-07-29	21:58:39	0	0	24.7
439	2022-07-29	22:13:39	0	0	24.5
440	2022-07-29	22:28:39	0	0	24.3
441	2022-07-29	22:43:39	0	0	24.2
442	2022-07-29	22:58:39	0	0	24.3
443	2022-07-29	23:13:39	0	0	24.1
444	2022-07-29	23:28:39	0	0	24.1
445	2022-07-29	23:43:39	0	0	24
446	2022-07-29	23:58:39	0	0	23.9
447	2022-07-30	00:13:39	0	0	23.8
448	2022-07-30	00:28:39	0	0	23.5
449	2022-07-30	00:43:39	0	0	23.3
450	2022-07-30	00:58:39	0	0	22.9
451	2022-07-30	01:13:39	0	0	22.6
452	2022-07-30	01:28:39	0	0	22.5
453	2022-07-30	01:43:39	0	0	22.3
454	2022-07-30	01:58:39	0	0	22.1
455	2022-07-30	02:13:39	0	0	22
456	2022-07-30	02:28:39	0	0	21.8
457	2022-07-30	02:43:39	0	0	21.7
458	2022-07-30	02:58:39	0	0	21.7
459	2022-07-30	03:13:39	0	0	21.6
460	2022-07-30	03:28:39	0	0	21.5
461	2022-07-30	03:43:39	0	0	21.3
462	2022-07-30	03:58:39	0	0	21.3
463	2022-07-30	04:13:39	0	0	21.2
464	2022-07-30	04:28:39	0	0	21.1
465	2022-07-30	04:43:39	0	0	21.1
466	2022-07-30	04:58:39	0	0	21
467	2022-07-30	05:13:39	0	0	21
468	2022-07-30	05:28:39	2	0	21
469	2022-07-30	05:43:39	21	0	20.8
470	2022-07-30	05:58:39	76	0	20.8
471	2022-07-30	06:13:39	186	59.7	20.8
472	2022-07-30	06:28:39	6247	100	22.2
473	2022-07-30	06:43:39	6422	100	22
474	2022-07-30	06:58:39	6299	100	23.8
475	2022-07-30	07:13:39	6335	100	23.6
476	2022-07-30	07:28:39	6451	100	24.1
477	2022-07-30	07:43:39	6431	100	24.2
478	2022-07-30	07:58:39	6550	100	24
479	2022-07-30	08:13:39	6348	100	23.2
480	2022-07-30	08:28:39	6427	100.1	24.6
481	2022-07-30	08:43:39	6668	100	23.3
482	2022-07-30	08:58:39	6984	100	24.6
483	2022-07-30	09:13:39	6938	100	23.6
484	2022-07-30	09:28:39	6627	100	24.7
485	2022-07-30	09:43:39	6530	100	23.9
486	2022-07-30	09:58:39	6886	100.1	24.8
487	2022-07-30	10:13:39	7043	100	24
488	2022-07-30	10:28:39	7637	100.1	25.3
489	2022-07-30	10:43:39	8417	100	24.2
490	2022-07-30	10:58:39	9195	100	25.8
491	2022-07-30	11:13:39	9897	100	25
492	2022-07-30	11:28:39	9913	100	27.1
493	2022-07-30	11:43:39	8796	100	25.2
494	2022-07-30	11:58:39	9079	99.9	26.5
495	2022-07-30	12:13:39	10539	100	25.8
496	2022-07-30	12:28:39	9558	100	26.5
497	2022-07-30	12:43:39	9222	100	25.6
498	2022-07-30	12:58:39	8298	100	26.6
499	2022-07-30	13:13:39	10762	100	25.9
500	2022-07-30	13:28:39	9027	100	26.9
501	2022-07-30	13:43:39	10694	100	26.5
502	2022-07-30	13:58:39	11813	100	28.2
503	2022-07-30	14:13:39	7214	100	28.3
504	2022-07-30	14:28:39	8395	100	27.1
505	2022-07-30	14:43:39	11783	100	27.3
506	2022-07-30	14:58:39	11011	100	27.9
507	2022-07-30	15:13:39	9310	100	27.1
508	2022-07-30	15:28:39	11750	100	28
509	2022-07-30	15:43:39	12383	100	28.7
510	2022-07-30	15:58:39	9053	100.1	29.4
511	2022-07-30	16:13:39	8469	100	27.8
512	2022-07-30	16:28:39	8979	100	28.3
513	2022-07-30	16:43:39	8453	100	28
514	2022-07-30	16:58:39	8517	100	27.7
515	2022-07-30	17:13:39	7801	100	27.2
516	2022-07-30	17:28:39	7887	100	27.3
517	2022-07-30	17:43:39	7341	100.1	27
518	2022-07-30	17:58:39	6356	100.1	26.7
519	2022-07-30	18:13:39	6767	100	27.4
520	2022-07-30	18:28:39	6674	100	27.5
521	2022-07-30	18:43:39	6348	100	27.5
522	2022-07-30	18:58:39	6169	100.1	27.3
523	2022-07-30	19:13:39	6143	100	24.8
524	2022-07-30	19:28:39	6450	100	25.5
525	2022-07-30	19:43:39	5981	100	25.7
526	2022-07-30	19:58:39	5906	100	25.6
527	2022-07-30	20:13:39	59	269.9	25.5
528	2022-07-30	20:28:39	60	277.8	24.2
529	2022-07-30	20:43:39	28	0	24.1
530	2022-07-30	20:58:39	3	0	23.4
531	2022-07-30	21:13:39	0	0	23
532	2022-07-30	21:28:39	0	158.6	22.8
533	2022-07-30	21:43:39	0	205.5	22.5
534	2022-07-30	21:58:39	0	0	21.9
535	2022-07-30	22:13:39	0	805.6	21.6
536	2022-07-30	22:28:39	0	0	21.3
537	2022-07-30	22:43:39	0	0	20.9
538	2022-07-30	22:58:39	0	0	20.7
539	2022-07-30	23:13:39	0	0	20.4
540	2022-07-30	23:28:39	0	0	20.2
541	2022-07-30	23:43:39	0	0	20.2
542	2022-07-30	23:58:39	0	0	20.2
543	2022-07-31	00:13:39	0	0	20.1
544	2022-07-31	00:28:39	0	0	20
545	2022-07-31	00:43:39	0	0	19.9
546	2022-07-31	00:58:39	0	0	19.7
547	2022-07-31	01:13:39	0	0	19.6
548	2022-07-31	01:28:39	0	0	19.4
549	2022-07-31	01:43:39	0	0	19.2
550	2022-07-31	01:58:39	0	0	19.1
551	2022-07-31	02:13:39	0	0	18.9
552	2022-07-31	02:28:39	0	6916.7	20.7
553	2022-07-31	02:43:39	0	0	20.9
554	2022-07-31	02:58:39	0	0	20.4
555	2022-07-31	03:13:39	0	0	20
556	2022-07-31	03:28:39	0	0	19.8
557	2022-07-31	03:43:39	0	0	19.6
558	2022-07-31	03:58:39	0	0	19.3
559	2022-07-31	04:13:39	0	161.7	18.9
560	2022-07-31	04:28:39	0	162.2	21.1
561	2022-07-31	04:43:39	0	0	20.8
562	2022-07-31	04:58:39	0	0	20.1
563	2022-07-31	05:13:39	8	0	19.9
564	2022-07-31	05:28:39	38	0	19.8
565	2022-07-31	05:43:39	95	0	19.4
566	2022-07-31	05:58:39	193	399.8	19.2
567	2022-07-31	06:13:39	328	0	20
568	2022-07-31	06:28:39	6723	100	22.3
569	2022-07-31	06:43:39	6818	100	21.8
570	2022-07-31	06:58:39	6887	100	23.3
571	2022-07-31	07:13:39	7014	100	23.7
572	2022-07-31	07:28:39	7385	100	24.1
573	2022-07-31	07:43:39	7385	100	24.5
574	2022-07-31	07:58:39	7594	100	24.8
575	2022-07-31	08:13:39	7835	100	24.1
576	2022-07-31	08:28:39	8212	100	25.8
577	2022-07-31	08:43:39	9180	100	25.7
578	2022-07-31	08:58:39	9679	100.1	27.5
579	2022-07-31	09:13:39	8844	100.1	25.9
580	2022-07-31	09:28:39	10329	100.1	29.1
581	2022-07-31	09:43:39	10601	100.1	27.1
582	2022-07-31	09:58:39	11138	100	31.2
583	2022-07-31	10:13:39	9330	100	28.6
584	2022-07-31	10:28:39	9482	100	32.6
585	2022-07-31	10:43:39	12607	100	30.6
586	2022-07-31	10:58:39	12225	100	35
587	2022-07-31	11:13:39	13459	100	31.5
588	2022-07-31	11:28:39	13184	100	35.6
589	2022-07-31	11:43:39	9923	100	32.8
590	2022-07-31	11:58:39	10101	100	35.6
591	2022-07-31	12:13:39	8508	100	32.4
592	2022-07-31	12:28:39	9746	100	35.6
593	2022-07-31	12:43:39	10458	100	33.7
594	2022-07-31	12:58:39	9761	100	37.3
595	2022-07-31	13:13:39	9225	100	33.8
596	2022-07-31	13:28:39	10401	100	37.9
597	2022-07-31	13:43:39	8924	100	34.1
598	2022-07-31	13:58:39	10998	100	37.9
599	2022-07-31	14:13:39	10568	100	39
600	2022-07-31	14:28:39	10203	100	39.3
601	2022-07-31	14:43:39	31306	100.1	38.3
602	2022-07-31	14:58:39	30504	100	40.5
603	2022-07-31	15:13:39	29783	100	36.3
604	2022-07-31	15:28:39	7664	100	35.2
605	2022-07-31	15:43:39	8225	100	30.5
606	2022-07-31	15:58:39	7092	100.1	32.4
607	2022-07-31	16:13:39	6420	100	27.6
608	2022-07-31	16:28:39	8887	100	30.4
609	2022-07-31	16:43:39	7571	100	31.8
610	2022-07-31	16:58:39	8255	100.1	31.1
611	2022-07-31	17:13:39	9004	100	31.6
612	2022-07-31	17:28:39	8729	100	32
613	2022-07-31	17:43:39	7741	100	31.9
614	2022-07-31	17:58:39	7485	100.2	31.9
615	2022-07-31	18:13:39	7364	100	31.5
616	2022-07-31	18:28:39	7471	100	31.7
617	2022-07-31	18:43:39	6557	99.9	31.2
618	2022-07-31	18:58:39	6132	100.1	30.4
619	2022-07-31	19:13:39	6109	99.9	26.3
620	2022-07-31	19:28:39	5947	100.1	28.4
621	2022-07-31	19:43:39	6308	100	28.6
622	2022-07-31	19:58:39	6003	100.2	28.7
623	2022-07-31	20:13:39	81	162.8	28.7
624	2022-07-31	20:28:39	25	201.2	27.4
625	2022-07-31	20:43:39	4	198.7	26.7
626	2022-07-31	20:58:39	0	391.3	26.4
627	2022-07-31	21:13:39	0	134.3	26.2
628	2022-07-31	21:28:39	0	157.5	26.2
629	2022-07-31	21:43:39	0	199.2	25.8
630	2022-07-31	21:58:39	0	8162.5	25.7
631	2022-07-31	22:13:39	0	0	25.5
632	2022-07-31	22:28:39	0	0	25.4
633	2022-07-31	22:43:39	0	0	25.1
634	2022-07-31	22:58:39	0	0	24.9
635	2022-07-31	23:13:39	0	0	24.6
636	2022-07-31	23:28:39	0	0	24.5
637	2022-07-31	23:43:39	0	0	24.2
638	2022-07-31	23:58:39	0	0	24.2
639	2022-08-01	00:13:39	0	0	24.2
640	2022-08-01	00:28:39	0	0	23.9
641	2022-08-01	00:43:39	0	0	23.6
642	2022-08-01	00:58:39	0	0	23.5
643	2022-08-01	01:13:39	0	0	23.7
644	2022-08-01	01:28:39	0	0	23.6
645	2022-08-01	01:43:39	0	0	23.5
646	2022-08-01	01:58:39	0	0	23.4
647	2022-08-01	02:13:39	0	0	23.2
648	2022-08-01	02:28:39	0	0	23.2
649	2022-08-01	02:43:39	0	0	23.1
650	2022-08-01	02:58:39	0	0	22.9
651	2022-08-01	03:13:39	0	7436	22.8
652	2022-08-01	03:28:39	0	0	22.6
653	2022-08-01	03:43:39	0	0	22.5
654	2022-08-01	03:58:39	0	133.7	22.5
655	2022-08-01	04:13:39	0	0	22.5
656	2022-08-01	04:28:39	0	0	22.5
657	2022-08-01	04:43:39	0	0	22.5
658	2022-08-01	04:58:39	0	0	22.4
659	2022-08-01	05:13:39	4	0	22.5
660	2022-08-01	05:28:39	24	0	22.4
661	2022-08-01	05:43:39	84	0	22.3
662	2022-08-01	05:58:39	212	0	22.4
663	2022-08-01	06:13:39	294	0	22.4
664	2022-08-01	06:28:39	6288	100	24.1
665	2022-08-01	06:43:39	6432	100	23.1
666	2022-08-01	06:58:39	6747	100.1	25.3
667	2022-08-01	07:13:39	7662	100	26.1
668	2022-08-01	07:28:39	7140	100	26
669	2022-08-01	07:43:39	7067	100	26.9
670	2022-08-01	07:58:39	7439	100.1	27.5
671	2022-08-01	08:13:39	8433	100	24.6
672	2022-08-01	08:28:39	6925	100	26.8
673	2022-08-01	08:43:39	9784	100	25.4
674	2022-08-01	08:58:39	8384	100	28.6
675	2022-08-01	09:13:39	9002	100	25.2
676	2022-08-01	09:28:39	10926	100	27.9
677	2022-08-01	09:43:39	11461	100	26.4
678	2022-08-01	09:58:39	10544	100	30.7
679	2022-08-01	10:13:39	11383	100	28.1
680	2022-08-01	10:28:39	9426	100	31.3
681	2022-08-01	10:43:39	12156	100	27.8
682	2022-08-01	10:58:39	11171	100	31.5
683	2022-08-01	11:13:39	11224	100	29
684	2022-08-01	11:28:39	10956	100	32
685	2022-08-01	11:43:39	10920	100	29.6
686	2022-08-01	11:58:39	8649	100	32.2
687	2022-08-01	12:13:39	9970	100	28.8
688	2022-08-01	12:28:39	11750	100	31.9
689	2022-08-01	12:43:39	9751	100	29.7
690	2022-08-01	12:58:39	11446	100	32.5
691	2022-08-01	13:13:39	11695	100	31.5
692	2022-08-01	13:28:39	7305	100	32
693	2022-08-01	13:43:39	9170	100.1	29.9
694	2022-08-01	13:58:39	9303	100	31.1
695	2022-08-01	14:13:39	11472	100	34.1
696	2022-08-01	14:28:39	10203	100	32.7
697	2022-08-01	14:43:39	19107	100	34.8
698	2022-08-01	14:58:39	10195	100.1	34.1
699	2022-08-01	15:13:39	31139	100	33.6
700	2022-08-01	15:28:39	9083	100	34.8
701	2022-08-01	15:43:39	19391	100	34.8
702	2022-08-01	15:58:39	8526	100.1	35.3
703	2022-08-01	16:13:39	7286	100	31.2
704	2022-08-01	16:28:39	8215	100	34.5
705	2022-08-01	16:43:39	8915	100	34.6
706	2022-08-01	16:58:39	7869	100.1	34.6
707	2022-08-01	17:13:39	7311	100	33.4
708	2022-08-01	17:28:39	7075	100	34
709	2022-08-01	17:43:39	6642	100	33.1
710	2022-08-01	17:58:39	6646	100.1	32.3
711	2022-08-01	18:13:39	6929	100.1	31.3
712	2022-08-01	18:28:39	6188	100	31.1
713	2022-08-01	18:43:39	6470	100	31.4
714	2022-08-01	18:58:39	7004	100.1	31
715	2022-08-01	19:13:39	6797	100	28.6
716	2022-08-01	19:28:39	6698	100	29.1
717	2022-08-01	19:43:39	6559	100	29.6
718	2022-08-01	19:58:39	6421	100	28.9
719	2022-08-01	20:13:39	179	7876.4	28.1
720	2022-08-01	20:28:39	62	6225.1	27
721	2022-08-01	20:43:39	18	8553.1	26.2
722	2022-08-01	20:58:39	2	5891.8	26.2
723	2022-08-01	21:13:39	0	719.5	26.1
724	2022-08-01	21:28:39	0	794.6	25.9
725	2022-08-01	21:43:39	0	0	25.6
726	2022-08-01	21:58:39	0	0	25.4
727	2022-08-01	22:13:39	0	0	25.3
728	2022-08-01	22:28:39	0	0	25
729	2022-08-01	22:43:39	0	0	24.8
730	2022-08-01	22:58:39	0	0	24.7
731	2022-08-01	23:13:39	0	0	24.4
732	2022-08-01	23:28:39	0	0	24.3
733	2022-08-01	23:43:39	0	0	23.9
734	2022-08-01	23:58:39	0	0	23.8
735	2022-08-02	00:13:39	0	0	23.7
736	2022-08-02	00:28:39	0	0	23.5
737	2022-08-02	00:43:39	0	0	23.3
738	2022-08-02	00:58:39	0	0	23.1
739	2022-08-02	01:13:39	0	0	23.1
740	2022-08-02	01:28:39	0	0	22.9
741	2022-08-02	01:43:39	0	0	22.7
742	2022-08-02	01:58:39	0	0	22.6
743	2022-08-02	02:13:39	0	0	22.3
744	2022-08-02	02:28:39	0	0	22.2
745	2022-08-02	02:43:39	0	0	22.1
746	2022-08-02	02:58:39	0	0	21.9
747	2022-08-02	03:13:39	0	0	21.8
748	2022-08-02	03:28:39	0	0	21.8
749	2022-08-02	03:43:39	0	0	21.7
750	2022-08-02	03:58:39	0	0	21.4
751	2022-08-02	04:13:39	0	0	21.3
752	2022-08-02	04:28:39	0	0	21.1
753	2022-08-02	04:43:39	0	0	21.1
754	2022-08-02	04:58:39	0	0	20.8
755	2022-08-02	05:13:39	6	0	20.8
756	2022-08-02	05:28:39	31	0	20.8
757	2022-08-02	05:43:39	104	0	20.8
758	2022-08-02	05:58:39	197	0	20.8
759	2022-08-02	06:13:39	313	0	20.7
760	2022-08-02	06:28:39	6434	100.1	22.5
761	2022-08-02	06:43:39	6552	100	22
762	2022-08-02	06:58:39	6847	100.1	23.8
763	2022-08-02	07:13:39	6894	100	25
764	2022-08-02	07:28:39	6915	100	26.7
765	2022-08-02	07:43:39	6737	100	27.4
766	2022-08-02	07:58:39	7120	100	23.7
767	2022-08-02	08:13:39	7849	100	23
768	2022-08-02	08:28:39	8197	100	24.6
769	2022-08-02	08:43:39	9130	100	23.8
770	2022-08-02	08:58:39	8802	100	25.4
771	2022-08-02	09:13:39	8766	100	27.5
772	2022-08-02	09:28:39	10633	100	29.6
773	2022-08-02	09:43:39	7736	100	28.8
774	2022-08-02	09:58:39	10408	100	30.5
775	2022-08-02	10:13:39	11158	100	28.3
776	2022-08-02	10:28:39	11234	100	30.9
777	2022-08-02	10:43:39	12382	100	29.2
778	2022-08-02	10:58:39	12466	100	31.3
779	2022-08-02	11:13:39	8461	100	31.3
780	2022-08-02	11:28:39	12416	100	35.3
781	2022-08-02	11:43:39	8091	100	32.2
782	2022-08-02	11:58:39	8277	100.1	33.1
783	2022-08-02	12:13:39	10655	100	31
784	2022-08-02	12:28:39	8298	100.1	31.9
785	2022-08-02	12:43:39	10031	100	31.6
786	2022-08-02	12:58:39	10364	100	33.7
787	2022-08-02	13:13:39	9995	100	33.7
788	2022-08-02	13:28:39	9632	100	34.9
789	2022-08-02	13:43:39	10361	100	35.3
790	2022-08-02	13:58:39	9736	100	35.1
791	2022-08-02	14:13:39	9899	100	37.3
792	2022-08-02	14:28:39	9704	100	38.1
793	2022-08-02	14:43:39	31425	100	37.5
794	2022-08-02	14:58:39	24418	100	38.2
795	2022-08-02	15:13:39	28104	100	37.7
796	2022-08-02	15:28:39	9902	100.1	37.2
797	2022-08-02	15:43:39	23424	100	37.4
798	2022-08-02	15:58:39	8721	100	36.7
799	2022-08-02	16:13:39	8226	100	37.1
800	2022-08-02	16:28:39	8787	100	36.8
801	2022-08-02	16:43:39	8845	100	36
802	2022-08-02	16:58:39	7036	100.1	35.4
803	2022-08-02	17:13:39	8048	100	34.9
804	2022-08-02	17:28:39	6620	100	34.5
805	2022-08-02	17:43:39	7181	100	34.3
806	2022-08-02	17:58:39	6707	100.1	34.1
807	2022-08-02	18:13:39	6430	100	33.6
808	2022-08-02	18:28:39	6456	100	33.6
809	2022-08-02	18:43:39	6626	100	33.6
810	2022-08-02	18:58:39	6502	100.1	33.2
811	2022-08-02	19:13:39	6288	100	33
812	2022-08-02	19:28:39	6097	100	32.7
813	2022-08-02	19:43:39	6085	100	32
814	2022-08-02	19:58:39	6012	100	31.8
815	2022-08-02	20:13:39	149	0	30.6
816	2022-08-02	20:28:39	47	0	29.3
817	2022-08-02	20:43:39	15	0	28.6
818	2022-08-02	20:58:39	1	0	27.7
819	2022-08-02	21:13:39	0	0	27.2
820	2022-08-02	21:28:39	0	0	26.6
821	2022-08-02	21:43:39	0	0	26.8
822	2022-08-02	21:58:39	0	0	26.1
823	2022-08-02	22:13:39	0	0	26.2
824	2022-08-02	22:28:39	0	0	26
825	2022-08-02	22:43:39	0	0	25.8
826	2022-08-02	22:58:39	0	0	25.3
827	2022-08-02	23:13:39	0	0	25
828	2022-08-02	23:28:39	0	0	24.7
829	2022-08-02	23:43:39	0	0	24.9
830	2022-08-02	23:58:39	0	0	24.7
831	2022-08-03	00:13:39	0	0	24.4
832	2022-08-03	00:28:39	0	0	24.2
833	2022-08-03	00:43:39	0	0	24
834	2022-08-03	00:58:39	0	0	23.8
835	2022-08-03	01:13:39	0	0	23.6
836	2022-08-03	01:28:39	0	0	23.6
837	2022-08-03	01:43:39	0	0	23.6
838	2022-08-03	01:58:39	0	0	23.4
839	2022-08-03	02:13:39	0	0	23.2
840	2022-08-03	02:28:39	0	0	23.1
841	2022-08-03	02:43:39	0	0	23
842	2022-08-03	02:58:39	0	0	22.8
843	2022-08-03	03:13:39	0	135.6	22.6
844	2022-08-03	03:28:39	0	0	22.6
845	2022-08-03	03:43:39	0	0	22.6
846	2022-08-03	03:58:39	0	0	22.5
847	2022-08-03	04:13:39	0	0	22.4
848	2022-08-03	04:28:39	0	0	22.3
849	2022-08-03	04:43:39	0	0	22.2
850	2022-08-03	04:58:39	0	0	22
851	2022-08-03	05:13:39	4	0	22.1
852	2022-08-03	05:28:39	26	0	21.9
853	2022-08-03	05:43:39	67	37.7	21.7
854	2022-08-03	05:58:39	119	0	21.6
855	2022-08-03	06:13:39	214	0	21.5
856	2022-08-03	06:28:39	6257	100	23.4
857	2022-08-03	06:43:39	6324	100	24.6
858	2022-08-03	06:58:39	6429	100	25.5
859	2022-08-03	07:13:39	6437	100	26.9
860	2022-08-03	07:28:39	6549	100	27.4
861	2022-08-03	07:43:39	6548	100	27.5
862	2022-08-03	07:58:39	6784	100.1	27.7
863	2022-08-03	08:13:39	7248	100	28
864	2022-08-03	08:28:39	7666	100	28.5
865	2022-08-03	08:43:39	8626	100	27.3
866	2022-08-03	08:58:39	8213	100	29.7
867	2022-08-03	09:13:39	8360	100	31.5
868	2022-08-03	09:28:39	10155	100	32.1
869	2022-08-03	09:43:39	10546	100.1	32.9
870	2022-08-03	09:58:39	10589	100	34.1
871	2022-08-03	10:13:39	8774	100	32.5
872	2022-08-03	10:28:39	8928	100	34.1
873	2022-08-03	10:43:39	11655	100	35.5
874	2022-08-03	10:58:39	12093	100	37.2
875	2022-08-03	11:13:39	12540	100	35.9
876	2022-08-03	11:28:39	12202	100.1	37.8
877	2022-08-03	11:43:39	9072	100	37.1
878	2022-08-03	11:58:39	11345	100	38.3
879	2022-08-03	12:13:39	9223	100	40.5
880	2022-08-03	12:28:39	8931	100.1	39.8
881	2022-08-03	12:43:39	8853	100	39.2
882	2022-08-03	12:58:39	9730	100	39.8
883	2022-08-03	13:13:39	3136	242.2	39.5
884	2022-08-03	13:28:39	3066	0	35.7
885	2022-08-03	13:43:39	3438	1.1	34.8
886	2022-08-03	13:58:39	3050	77.9	35.1
887	2022-08-03	14:13:39	3036	68.4	34.9
888	2022-08-03	14:28:39	3043	888.5	36.3
889	2022-08-03	14:43:39	25646	40.1	36.4
890	2022-08-03	14:58:39	25166	34.8	37
891	2022-08-03	15:13:39	23170	47.6	36.8
892	2022-08-03	15:28:39	2845	0	36
893	2022-08-03	15:43:39	19859	49.7	39.4
894	2022-08-03	15:58:39	2181	0	34.5
895	2022-08-03	16:13:39	2112	0	34.7
896	2022-08-03	16:28:39	2150	0	35.1
897	2022-08-03	16:43:39	3489	3087.4	34.6
898	2022-08-03	16:58:39	1754	0	34.3
899	2022-08-03	17:13:39	2212	1444.1	33.9
900	2022-08-03	17:28:39	1407	0	34.1
901	2022-08-03	17:43:39	1098	0	34
902	2022-08-03	17:58:39	807	0	33
903	2022-08-03	18:13:39	639	0	33
904	2022-08-03	18:28:39	561	0	32.6
905	2022-08-03	18:43:39	525	0	32.4
906	2022-08-03	18:58:39	476	0	32
907	2022-08-03	19:13:39	420	0	30.1
908	2022-08-03	19:28:39	361	0	30.5
909	2022-08-03	19:43:39	284	0	30.2
910	2022-08-03	19:58:39	215	0	30
911	2022-08-03	20:13:39	134	0	29.3
912	2022-08-03	20:28:39	62	0	28.8
913	2022-08-03	20:43:39	18	0	28.3
914	2022-08-03	20:58:39	1	0	28.1
915	2022-08-03	21:13:39	0	0	27.6
916	2022-08-03	21:28:39	0	0	27.2
917	2022-08-03	21:43:39	0	0	26.8
918	2022-08-03	21:58:39	0	0	26.5
919	2022-08-03	22:13:39	0	0	26.1
920	2022-08-03	22:28:39	0	0	25.9
921	2022-08-03	22:43:39	0	0	25.3
922	2022-08-03	22:58:39	0	0	25
923	2022-08-03	23:13:39	0	0	25
924	2022-08-03	23:28:39	0	0	24.8
925	2022-08-03	23:43:39	0	0	24.5
926	2022-08-03	23:58:39	0	0	24.1
927	2022-08-04	00:13:39	0	0	24
928	2022-08-04	00:28:39	0	0	24
929	2022-08-04	00:43:39	0	0	24.1
930	2022-08-04	00:58:39	0	0	23.9
931	2022-08-04	01:13:39	0	0	23.7
932	2022-08-04	01:28:39	0	0	23.5
933	2022-08-04	01:43:39	0	0	23.3
934	2022-08-04	01:58:39	0	0	23.3
935	2022-08-04	02:13:39	0	0	23.2
936	2022-08-04	02:28:39	0	0	23.1
937	2022-08-04	02:43:39	0	0	22.9
938	2022-08-04	02:58:39	0	0	22.9
939	2022-08-04	03:13:39	0	0	22.7
940	2022-08-04	03:28:39	0	0	22.5
941	2022-08-04	03:43:39	0	0	22.4
942	2022-08-04	03:58:39	0	0	22.5
943	2022-08-04	04:13:39	0	0	22.4
944	2022-08-04	04:28:39	0	0	22.3
945	2022-08-04	04:43:39	0	0	22.2
946	2022-08-04	04:58:39	0	0	22
947	2022-08-04	05:13:39	4	0	21.9
948	2022-08-04	05:28:39	30	0	21.7
949	2022-08-04	05:43:39	89	0	21.5
950	2022-08-04	05:58:39	173	0	21.2
951	2022-08-04	06:13:39	262	0	21.1
952	2022-08-04	06:28:39	366	0	21.1
953	2022-08-04	06:43:39	467	0	20.3
954	2022-08-04	06:58:39	621	0	21.5
955	2022-08-04	07:13:39	722	0	22.3
956	2022-08-04	07:28:39	759	0	22.7
957	2022-08-04	07:43:39	883	0	23.2
958	2022-08-04	07:58:39	1019	0	23.7
959	2022-08-04	08:13:39	1375	0	24.3
960	2022-08-04	08:28:39	1818	736.5	25.6
961	2022-08-04	08:43:39	2938	1017.4	25.4
962	2022-08-04	08:58:39	2342	0	27
963	2022-08-04	09:13:39	2557	0	28.2
964	2022-08-04	09:28:39	4248	3504.5	29.1
965	2022-08-04	09:43:39	4944	6037.4	30.3
966	2022-08-04	09:58:39	4866	66.9	31.1
967	2022-08-04	10:13:39	3111	0	30.6
968	2022-08-04	10:28:39	3771	1279.1	32.9
969	2022-08-04	10:43:39	6557	33.3	33.7
970	2022-08-04	10:58:39	6350	44.2	34.5
971	2022-08-04	11:13:39	6746	41	34.9
972	2022-08-04	11:28:39	7049	3959.9	35.1
973	2022-08-04	11:43:39	3491	0	35.9
974	2022-08-04	11:58:39	6457	60.2	36.1
975	2022-08-04	12:13:39	3585	611.7	34.8
976	2022-08-04	12:28:39	3314	0	37
977	2022-08-04	12:43:39	3264	0	37.4
978	2022-08-04	12:58:39	3571	2461.9	36.4
979	2022-08-04	13:13:39	3074	0	35.1
980	2022-08-04	13:28:39	3334	0	36.8
981	2022-08-04	13:43:39	3413	1827.5	35.3
982	2022-08-04	13:58:39	3256	1000	37.5
983	2022-08-04	14:13:39	3717	17.6	37
984	2022-08-04	14:28:39	3190	0	36.5
985	2022-08-04	14:43:39	24610	146.6	36.1
986	2022-08-04	14:58:39	24524	6563.4	37
987	2022-08-04	15:13:39	19790	33.1	37.1
988	2022-08-04	15:28:39	2898	0	36.4
989	2022-08-04	15:43:39	20025	84.7	36.3
990	2022-08-04	15:58:39	2240	0	36
991	2022-08-04	16:13:39	2075	0	35.8
992	2022-08-04	16:28:39	2128	0	35.6
993	2022-08-04	16:43:39	5547	3899.8	35.4
994	2022-08-04	16:58:39	1769	0	34.7
995	2022-08-04	17:13:39	1873	1569.3	35.1
996	2022-08-04	17:28:39	1448	0	34.6
997	2022-08-04	17:43:39	1150	0	34.1
998	2022-08-04	17:58:39	845	0	33.9
999	2022-08-04	18:13:39	680	0	33.6
1000	2022-08-04	18:28:39	608	0	32.9
1001	2022-08-04	18:43:39	554	0	33
1002	2022-08-04	18:58:39	502	0	32.7
1003	2022-08-04	19:13:39	440	0	32.1
1004	2022-08-04	19:28:39	376	0	31.7
1005	2022-08-04	19:43:39	308	0	29.2
1006	2022-08-04	19:58:39	224	0	30.3
1007	2022-08-04	20:13:39	132	0	29.9
1008	2022-08-04	20:28:39	58	0	29.5
1009	2022-08-04	20:43:39	14	0	29
1010	2022-08-04	20:58:39	0	0	28.6
1011	2022-08-04	21:13:39	0	0	28.5
1012	2022-08-04	21:28:39	0	0	28.1
1013	2022-08-04	21:43:39	0	0	27.6
1014	2022-08-04	21:58:39	0	0	27.4
1015	2022-08-04	22:13:39	0	0	27.1
1016	2022-08-04	22:28:39	0	0	26.6
1017	2022-08-04	22:43:39	0	0	26.3
1018	2022-08-04	22:58:39	0	0	26.3
1019	2022-08-04	23:13:39	0	0	25.9
1020	2022-08-04	23:28:39	0	0	25.7
1021	2022-08-04	23:43:39	0	0	25.5
1022	2022-08-04	23:58:39	0	0	25.3
1023	2022-08-05	00:13:39	0	0	25
1024	2022-08-05	00:28:39	0	0	24.9
1025	2022-08-05	00:43:39	0	0	24.7
1026	2022-08-05	00:58:39	0	0	24.5
1027	2022-08-05	01:13:39	0	0	24.5
1028	2022-08-05	01:28:39	0	0	24.5
1029	2022-08-05	01:43:39	0	0	24.4
1030	2022-08-05	01:58:39	0	0	24.1
1031	2022-08-05	02:13:39	0	0	23.9
1032	2022-08-05	02:28:39	0	0	23.7
1033	2022-08-05	02:43:39	0	0	23.4
1034	2022-08-05	02:58:39	0	0	23.4
1035	2022-08-05	03:13:39	0	0	23.2
1036	2022-08-05	03:28:39	0	0	23.1
1037	2022-08-05	03:43:39	0	0	23.1
1038	2022-08-05	03:58:39	0	0	23
1039	2022-08-05	04:13:39	0	0	22.9
1040	2022-08-05	04:28:39	0	0	22.8
1041	2022-08-05	04:43:39	0	0	22.6
1042	2022-08-05	04:58:39	0	0	22.5
1043	2022-08-05	05:13:39	3	0	22.2
1044	2022-08-05	05:28:39	25	0	22
1045	2022-08-05	05:43:39	76	0	22
1046	2022-08-05	05:58:39	144	0	21.9
1047	2022-08-05	06:13:39	225	0	21.7
1048	2022-08-05	06:28:39	336	0	21.6
1049	2022-08-05	06:43:39	438	0	21.7
1050	2022-08-05	06:58:39	570	0	21.9
1051	2022-08-05	07:13:39	657	0	21.4
1052	2022-08-05	07:28:39	679	0	22.6
1053	2022-08-05	07:43:39	795	0	23.2
1054	2022-08-05	07:58:39	925	0	23.8
1055	2022-08-05	08:13:39	1323	0	24.6
1056	2022-08-05	08:28:39	1804	1000	25.8
1057	2022-08-05	08:43:39	3219	108	26.7
1058	2022-08-05	08:58:39	2286	0	27.3
1059	2022-08-05	09:13:39	2503	887.6	27.6
1060	2022-08-05	09:28:39	4247	53.8	30.4
1061	2022-08-05	09:43:39	4838	2685.7	31.5
1062	2022-08-05	09:58:39	5200	168.7	31.1
1063	2022-08-05	10:13:39	3085	0	32.4
1064	2022-08-05	10:28:39	4359	2609.8	35.1
1065	2022-08-05	10:43:39	6842	3648.9	34
1066	2022-08-05	10:58:39	6871	35.9	35.8
1067	2022-08-05	11:13:39	7221	42.2	35.2
1068	2022-08-05	11:28:39	6932	10855.3	35.3
1069	2022-08-05	11:43:39	3521	0.9	34
1070	2022-08-05	11:58:39	6990	8718.8	37.5
1071	2022-08-05	12:13:39	4251	0	33.9
1072	2022-08-05	12:28:39	3625	0	36
1073	2022-08-05	12:43:39	3414	0	36.6
1074	2022-08-05	12:58:39	3455	500	36.7
1075	2022-08-05	13:13:39	3425	0	35.4
1076	2022-08-05	13:28:39	3342	0	36.8
1077	2022-08-05	13:43:39	3475	2643.5	36.1
1078	2022-08-05	13:58:39	3819	3417.7	34.8
1079	2022-08-05	14:13:39	5126	24	35.5
1080	2022-08-05	14:28:39	3897	0	36.3
1081	2022-08-05	14:43:39	21602	75.4	35.2
1082	2022-08-05	14:58:39	21550	42	36.8
1083	2022-08-05	15:13:39	15941	23.3	37.5
1084	2022-08-05	15:28:39	3389	0	36.6
1085	2022-08-05	15:43:39	12685	3398.2	36.5
1086	2022-08-05	15:58:39	3091	0	36.1
1087	2022-08-05	16:13:39	2648	0	35.8
1088	2022-08-05	16:28:39	2305	0	35.4
1089	2022-08-05	16:43:39	7722	141.6	36.6
1090	2022-08-05	16:58:39	1295	0	34.3
1091	2022-08-05	17:13:39	2848	0.8	36.4
1092	2022-08-05	17:28:39	1674	0	36.2
1093	2022-08-05	17:43:39	2287	0	35.9
1094	2022-08-05	17:58:39	1379	0	35.5
1095	2022-08-05	18:13:39	1218	0	35.4
1096	2022-08-05	18:28:39	1595	0	35.2
1097	2022-08-05	18:43:39	1006	0	34.7
1098	2022-08-05	18:58:39	911	0	34.3
1099	2022-08-05	19:13:39	290	0	33.7
1100	2022-08-05	19:28:39	240	0	33.2
1101	2022-08-05	19:43:39	462	0	31
1102	2022-08-05	19:58:39	720	0	31.9
1103	2022-08-05	20:13:39	242	0	31.4
1104	2022-08-05	20:28:39	54	0	30.6
1105	2022-08-05	20:43:39	9	0	29.4
1106	2022-08-05	20:58:39	0	0	29.2
1107	2022-08-05	21:13:39	0	0	28.8
1108	2022-08-05	21:28:39	0	0	28.5
1109	2022-08-05	21:43:39	0	0	28.2
1110	2022-08-05	21:58:39	0	0	28
1111	2022-08-05	22:13:39	0	0	28
1112	2022-08-05	22:28:39	0	0	27.9
1113	2022-08-05	22:43:39	0	0	27.7
1114	2022-08-05	22:58:39	0	0	27.5
1115	2022-08-05	23:13:39	0	0	27.4
1116	2022-08-05	23:28:39	0	0	27.3
1117	2022-08-05	23:43:39	0	0	27
1118	2022-08-05	23:58:39	0	0	26.7
1119	2022-08-06	00:13:39	0	0	26.2
1120	2022-08-06	00:28:39	0	0	26
1121	2022-08-06	00:43:39	0	0	25.8
1122	2022-08-06	00:58:39	0	0	25.5
1123	2022-08-06	01:13:39	0	0	25.2
1124	2022-08-06	01:28:39	0	0	24.9
1125	2022-08-06	01:43:39	0	0	24.5
1126	2022-08-06	01:58:39	0	0	24.1
1127	2022-08-06	02:13:39	0	0	24.2
1128	2022-08-06	02:28:39	0	0	24.1
1129	2022-08-06	02:43:39	0	0	24
1130	2022-08-06	02:58:39	0	0	23.7
1131	2022-08-06	03:13:39	0	0	22.6
1132	2022-08-06	03:28:39	0	0	22.3
1133	2022-08-06	03:43:39	0	0	22.1
1134	2022-08-06	03:58:39	0	0	21.8
1135	2022-08-06	04:13:39	0	0	21.4
1136	2022-08-06	04:28:39	0	0	21.3
1137	2022-08-06	04:43:39	0	0	21.2
1138	2022-08-06	04:58:39	0	0	21
1139	2022-08-06	05:13:39	0	0	20.8
1140	2022-08-06	05:28:39	2	0	20.9
1141	2022-08-06	05:43:39	11	0	20.8
1142	2022-08-06	05:58:39	30	0	20.6
1143	2022-08-06	06:13:39	129	0	20.5
1144	2022-08-06	06:28:39	169	0	20.3
1145	2022-08-06	06:43:39	296	0	20.3
1146	2022-08-06	06:58:39	386	0	20.4
1147	2022-08-06	07:13:39	494	0	19.6
1148	2022-08-06	07:28:39	515	0	20.4
1149	2022-08-06	07:43:39	1045	0	20.7
1150	2022-08-06	07:58:39	665	0	21
1151	2022-08-06	08:13:39	6974	100	22.2
1152	2022-08-06	08:28:39	6633	100.1	23.4
1153	2022-08-06	08:43:39	7171	100.1	24.5
1154	2022-08-06	08:58:39	7471	100	24.8
1155	2022-08-06	09:13:39	6949	100	25.3
1156	2022-08-06	09:28:39	6925	100	25.5
1157	2022-08-06	09:43:39	7449	100	25.8
1158	2022-08-06	09:58:39	8193	99.9	25.9
1159	2022-08-06	10:13:39	9097	100	26.8
1160	2022-08-06	10:28:39	9630	100	27.3
1161	2022-08-06	10:43:39	11204	100.1	29.1
1162	2022-08-06	10:58:39	12934	100	31.7
1163	2022-08-06	11:13:39	11929	100	32.8
1164	2022-08-06	11:28:39	13168	100	34
1165	2022-08-06	11:43:39	9426	100	27.6
1166	2022-08-06	11:58:39	12182	100	28.4
1167	2022-08-06	12:13:39	10459	100	27.7
1168	2022-08-06	12:28:39	10317	100	28.4
1169	2022-08-06	12:43:39	9637	100	28.2
1170	2022-08-06	12:58:39	9259	100	28.1
1171	2022-08-06	13:13:39	9305	100	26.8
1172	2022-08-06	13:28:39	9165	100	28.5
1173	2022-08-06	13:43:39	9849	100	27.5
1174	2022-08-06	13:58:39	10044	100	27.8
1175	2022-08-06	14:13:39	9719	100	27.3
1176	2022-08-06	14:28:39	9777	100	28.4
1177	2022-08-06	14:43:39	29333	100	26.9
1178	2022-08-06	14:58:39	25619	100	28.9
1179	2022-08-06	15:13:39	26473	100	29.1
1180	2022-08-06	15:28:39	8977	100	28.5
1181	2022-08-06	15:43:39	25418	99.9	29.1
1182	2022-08-06	15:58:39	8750	100	32.5
1183	2022-08-06	16:13:39	8502	100.1	33.6
1184	2022-08-06	16:28:39	8310	100	31.8
1185	2022-08-06	16:43:39	11235	100	33.1
1186	2022-08-06	16:58:39	7913	100.1	33.5
1187	2022-08-06	17:13:39	7576	100	33.8
1188	2022-08-06	17:28:39	7011	100	33.1
1189	2022-08-06	17:43:39	7046	100	32.6
1190	2022-08-06	17:58:39	6462	100.1	32.8
1191	2022-08-06	18:13:39	6251	100	31.9
1192	2022-08-06	18:28:39	6167	99.9	31.8
1193	2022-08-06	18:43:39	6138	100	31.5
1194	2022-08-06	18:58:39	6222	100.1	31.3
1195	2022-08-06	19:13:39	6161	100	31.2
1196	2022-08-06	19:28:39	6047	100	31
1197	2022-08-06	19:43:39	5964	100	27.7
1198	2022-08-06	19:58:39	6042	100.1	29.5
1199	2022-08-06	20:13:39	129	0	29.1
1200	2022-08-06	20:28:39	48	0	27.2
1201	2022-08-06	20:43:39	10	0	26.1
1202	2022-08-06	20:58:39	0	0	26
1203	2022-08-06	21:13:39	0	0	25.5
1204	2022-08-06	21:28:39	0	0	24.7
1205	2022-08-06	21:43:39	0	0	24.2
1206	2022-08-06	21:58:39	0	0	23.8
1207	2022-08-06	22:13:39	0	0	23.4
1208	2022-08-06	22:28:39	0	0	23.2
1209	2022-08-06	22:43:39	0	0	22.9
1210	2022-08-06	22:58:39	0	0	22.7
1211	2022-08-06	23:13:39	0	0	22.5
1212	2022-08-06	23:28:39	0	0	22.3
1213	2022-08-06	23:43:39	0	0	22
1214	2022-08-06	23:58:39	0	0	21.7
1215	2022-08-07	00:13:39	0	0	21.4
1216	2022-08-07	00:28:39	0	0	21.2
1217	2022-08-07	00:43:39	0	0	20.9
1218	2022-08-07	00:58:39	0	0	20.6
1219	2022-08-07	01:13:39	0	0	20.4
1220	2022-08-07	01:28:39	0	0	20.2
1221	2022-08-07	01:43:39	0	0	20
1222	2022-08-07	01:58:39	0	0	19.8
1223	2022-08-07	02:13:39	0	0	19.5
1224	2022-08-07	02:28:39	0	0	19.4
1225	2022-08-07	02:43:39	0	0	19.2
1226	2022-08-07	02:58:39	0	0	19.1
1227	2022-08-07	03:13:39	0	0	20.5
1228	2022-08-07	03:28:39	0	0	20.2
1229	2022-08-07	03:43:39	0	0	19.7
1230	2022-08-07	03:58:39	0	0	19.5
1231	2022-08-07	04:13:39	0	0	19.1
1232	2022-08-07	04:28:39	0	0	20.3
1233	2022-08-07	04:43:39	0	0	20.3
1234	2022-08-07	04:58:39	0	0	19.8
1235	2022-08-07	05:13:39	2	0	19.4
1236	2022-08-07	05:28:39	19	0	19
1237	2022-08-07	05:43:39	69	0	20.7
1238	2022-08-07	05:58:39	144	0	20.6
1239	2022-08-07	06:13:39	219	0	20.1
1240	2022-08-07	06:28:39	6315	100	21.5
1241	2022-08-07	06:43:39	6491	100	22.3
1242	2022-08-07	06:58:39	6568	100	22.8
1243	2022-08-07	07:13:39	6673	100	22
1244	2022-08-07	07:28:39	6687	100	23.5
1245	2022-08-07	07:43:39	6796	100	24.1
1246	2022-08-07	07:58:39	7174	100	25.4
1247	2022-08-07	08:13:39	7333	100	25
1248	2022-08-07	08:28:39	7635	100	25.4
1249	2022-08-07	08:43:39	8931	100	26.2
1250	2022-08-07	08:58:39	8018	99.9	27.6
1251	2022-08-07	09:13:39	8221	100	23
1252	2022-08-07	09:28:39	9576	100	24.7
1253	2022-08-07	09:43:39	10882	100.1	25
1254	2022-08-07	09:58:39	10965	99.9	25.8
1255	2022-08-07	10:13:39	8730	100	26.3
1256	2022-08-07	10:28:39	11581	100	27.7
1257	2022-08-07	10:43:39	12212	100	27.3
1258	2022-08-07	10:58:39	12867	100	29.7
1259	2022-08-07	11:13:39	12742	100	29
1260	2022-08-07	11:28:39	13184	100.1	30
1261	2022-08-07	11:43:39	9422	100.1	29.4
1262	2022-08-07	11:58:39	13192	100	30.5
1263	2022-08-07	12:13:39	11944	100.1	30.2
1264	2022-08-07	12:28:39	9049	100	31.7
1265	2022-08-07	12:43:39	9475	100	30.4
1266	2022-08-07	12:58:39	8675	100	29.1
1267	2022-08-07	13:13:39	2884	0	29.8
1268	2022-08-07	13:28:39	3289	0	29.6
1269	2022-08-07	13:43:39	4164	113.4	27.9
1270	2022-08-07	13:58:39	4427	9424.4	31.4
1271	2022-08-07	14:13:39	2789	3106	32.9
1272	2022-08-07	14:28:39	3799	218.4	35.4
1273	2022-08-07	14:43:39	19624	53.4	33.8
1274	2022-08-07	14:58:39	24504	54	36.2
1275	2022-08-07	15:13:39	23004	82.8	36.4
1276	2022-08-07	15:28:39	2804	1000	36.1
1277	2022-08-07	15:43:39	15374	65.1	35.7
1278	2022-08-07	15:58:39	2161	0.9	36.1
1279	2022-08-07	16:13:39	2196	0	35.1
1280	2022-08-07	16:28:39	2676	0	32.6
1281	2022-08-07	16:43:39	11769	3800.9	33.6
1282	2022-08-07	16:58:39	1847	0	33
1283	2022-08-07	17:13:39	1629	0	32.8
1284	2022-08-07	17:28:39	1180	0	32.2
1285	2022-08-07	17:43:39	1238	0	31.7
1286	2022-08-07	17:58:39	831	0	30.8
1287	2022-08-07	18:13:39	536	0	30.2
1288	2022-08-07	18:28:39	559	0	29.6
1289	2022-08-07	18:43:39	592	0	28.9
1290	2022-08-07	18:58:39	589	0	28.4
1291	2022-08-07	19:13:39	590	0	27.9
1292	2022-08-07	19:28:39	374	0	27.4
1293	2022-08-07	19:43:39	305	0	25.2
1294	2022-08-07	19:58:39	253	0	26
1295	2022-08-07	20:13:39	124	0	25.8
1296	2022-08-07	20:28:39	44	0	25.4
1297	2022-08-07	20:43:39	9	0	25.1
1298	2022-08-07	20:58:39	0	0	24.9
1299	2022-08-07	21:13:39	0	0	24.5
1300	2022-08-07	21:28:39	0	0	24.2
1301	2022-08-07	21:43:39	0	0	23.7
1302	2022-08-07	21:58:39	0	0	23.4
1303	2022-08-07	22:13:39	0	0	23.1
1304	2022-08-07	22:28:39	0	0	22.8
1305	2022-08-07	22:43:39	0	0	22.6
1306	2022-08-07	22:58:39	0	0	22.4
1307	2022-08-07	23:13:39	0	0	22.1
1308	2022-08-07	23:28:39	0	0	21.8
1309	2022-08-07	23:43:39	0	0	21.6
1310	2022-08-07	23:58:39	0	0	21.3
1311	2022-08-08	00:13:39	0	0	21.1
1312	2022-08-08	00:28:39	0	0	21
1313	2022-08-08	00:43:39	0	0	20.8
1314	2022-08-08	00:58:39	0	0	20.6
1315	2022-08-08	01:13:39	0	0	20.4
1316	2022-08-08	01:28:39	0	0	20.2
1317	2022-08-08	01:43:39	0	0	20.1
1318	2022-08-08	01:58:39	0	0	19.8
1319	2022-08-08	02:13:39	0	0	19.6
1320	2022-08-08	02:28:39	0	0	19.4
1321	2022-08-08	02:43:39	0	0	20.2
1322	2022-08-08	02:58:39	0	0	20.1
1323	2022-08-08	03:13:39	0	0	19.8
1324	2022-08-08	03:28:39	0	0	19.6
1325	2022-08-08	03:43:39	0	0	19.4
1326	2022-08-08	03:58:39	0	0	20
1327	2022-08-08	04:13:39	0	0	20.1
1328	2022-08-08	04:28:39	0	0	19.8
1329	2022-08-08	04:43:39	0	0	19.4
1330	2022-08-08	04:58:39	0	0	19.1
1331	2022-08-08	05:13:39	0	0	19.9
1332	2022-08-08	05:28:39	11	0	20.9
1333	2022-08-08	05:43:39	49	0	20.1
1334	2022-08-08	05:58:39	140	0	19.8
1335	2022-08-08	06:13:39	198	0	19.4
1336	2022-08-08	06:28:39	6110	100	21.4
1337	2022-08-08	06:43:39	6159	100	22.2
1338	2022-08-08	06:58:39	6309	100.1	22.8
1339	2022-08-08	07:13:39	6159	100	23
1340	2022-08-08	07:28:39	7043	100	23.2
1341	2022-08-08	07:43:39	6512	99.9	23.8
1342	2022-08-08	07:58:39	6796	100.1	24.4
1343	2022-08-08	08:13:39	7265	100	25.1
1344	2022-08-08	08:28:39	7855	100	25.7
1345	2022-08-08	08:43:39	8808	100	26.8
1346	2022-08-08	08:58:39	8143	100	28.1
1347	2022-08-08	09:13:39	8370	100	29.5
1348	2022-08-08	09:28:39	9912	100	25.6
1349	2022-08-08	09:43:39	11015	100	26
1350	2022-08-08	09:58:39	11181	99.9	26.7
1351	2022-08-08	10:13:39	9302	100	27.2
1352	2022-08-08	10:28:39	11460	100	27.5
1353	2022-08-08	10:43:39	12583	100	28.5
1354	2022-08-08	10:58:39	12898	100	29
1355	2022-08-08	11:13:39	12805	100	30.3
1356	2022-08-08	11:28:39	7684	100	31
1357	2022-08-08	11:43:39	9774	100	30.2
1358	2022-08-08	11:58:39	13254	100	30.6
1359	2022-08-08	12:13:39	12308	100	31
1360	2022-08-08	12:28:39	10566	100	30.6
1361	2022-08-08	12:43:39	8973	100	32.3
1362	2022-08-08	12:58:39	8983	100.1	30.6
1363	2022-08-08	13:13:39	8905	100	29.1
1364	2022-08-08	13:28:39	8844	100	30.3
1365	2022-08-08	13:43:39	9796	100	31.6
1366	2022-08-08	13:58:39	8831	100	30.6
1367	2022-08-08	14:13:39	8649	100	31
1368	2022-08-08	14:28:39	14540	100	31.4
1369	2022-08-08	14:43:39	12288	100	30.3
1370	2022-08-08	14:58:39	30635	99.8	30.9
1371	2022-08-08	15:13:39	26368	99.9	30.2
1372	2022-08-08	15:28:39	8622	100	30.8
1373	2022-08-08	15:43:39	20325	99.9	32.4
1374	2022-08-08	15:58:39	7485	100.1	30.9
1375	2022-08-08	16:13:39	7494	100.1	30.3
1376	2022-08-08	16:28:39	7470	100	30.5
1377	2022-08-08	16:43:39	13377	100	34.2
1378	2022-08-08	16:58:39	6997	100	35.3
1379	2022-08-08	17:13:39	6868	100	34.8
1380	2022-08-08	17:28:39	6765	100	34.4
1381	2022-08-08	17:43:39	6419	100	34.7
1382	2022-08-08	17:58:39	6278	100.1	34.1
1383	2022-08-08	18:13:39	6100	100	33.7
1384	2022-08-08	18:28:39	5996	100.1	33.3
1385	2022-08-08	18:43:39	5955	100	33.1
1386	2022-08-08	18:58:39	5909	100.1	32.6
1387	2022-08-08	19:13:39	5947	100.1	33
1388	2022-08-08	19:28:39	5773	100	33.1
1389	2022-08-08	19:43:39	5681	100	32.8
1390	2022-08-08	19:58:39	5628	100	32.4
1391	2022-08-08	20:13:39	91	0	31.5
1392	2022-08-08	20:28:39	31	0	29.1
1393	2022-08-08	20:43:39	5	0	27.9
1394	2022-08-08	20:58:39	0	0	27.4
1395	2022-08-08	21:13:39	0	0	27
1396	2022-08-08	21:28:39	0	0	26.4
1397	2022-08-08	21:43:39	0	0	26
1398	2022-08-08	21:58:39	0	0	25.6
1399	2022-08-08	22:13:39	0	0	25.2
1400	2022-08-08	22:28:39	0	0	24.7
1401	2022-08-08	22:43:39	0	0	24.3
1402	2022-08-08	22:58:39	0	0	24
1403	2022-08-08	23:13:39	0	0	23.6
1404	2022-08-08	23:28:39	0	0	23.3
1405	2022-08-08	23:43:39	0	0	23
1406	2022-08-08	23:58:39	0	0	22.7
1407	2022-08-09	00:13:39	0	0	22.5
1408	2022-08-09	00:28:39	0	0	22.3
1409	2022-08-09	00:43:39	0	0	22
1410	2022-08-09	00:58:39	0	0	21.6
1411	2022-08-09	01:13:39	0	0	21.5
1412	2022-08-09	01:28:39	0	0	21.3
1413	2022-08-09	01:43:39	0	0	21
1414	2022-08-09	01:58:39	0	0	20.8
1415	2022-08-09	02:13:39	0	0	20.6
1416	2022-08-09	02:28:39	0	0	20.4
1417	2022-08-09	02:43:39	0	0	20.1
1418	2022-08-09	02:58:39	0	0	20.1
1419	2022-08-09	03:13:39	0	0	19.9
1420	2022-08-09	03:28:39	0	0	19.7
1421	2022-08-09	03:43:39	0	0	19.5
1422	2022-08-09	03:58:39	0	0	19.4
1423	2022-08-09	04:13:39	0	0	19.2
1424	2022-08-09	04:28:39	0	0	20
1425	2022-08-09	04:43:39	0	0	20.5
1426	2022-08-09	04:58:39	0	0	20.1
1427	2022-08-09	05:13:39	0	0	19.7
1428	2022-08-09	05:28:39	12	0	19.5
1429	2022-08-09	05:43:39	54	0	19.2
1430	2022-08-09	05:58:39	128	0	19.2
1431	2022-08-09	06:13:39	218	0	19
1432	2022-08-09	06:28:39	5957	100	21.9
1433	2022-08-09	06:43:39	6395	100	22.5
1434	2022-08-09	06:58:39	6522	100	23.4
1435	2022-08-09	07:13:39	6422	100	24.3
1436	2022-08-09	07:28:39	6882	100	24.6
1437	2022-08-09	07:43:39	6781	100	24.9
1438	2022-08-09	07:58:39	6752	100	25.3
1439	2022-08-09	08:13:39	6901	100	25.5
1440	2022-08-09	08:28:39	7720	100	26.3
1441	2022-08-09	08:43:39	8031	100	27.1
1442	2022-08-09	08:58:39	7922	100	28.6
1443	2022-08-09	09:13:39	7994	100	29.8
1444	2022-08-09	09:28:39	9494	100	31.2
1445	2022-08-09	09:43:39	10592	100.1	32.4
1446	2022-08-09	09:58:39	10535	100	33.9
1447	2022-08-09	10:13:39	8544	100	33.9
1448	2022-08-09	10:28:39	11088	100	29.2
1449	2022-08-09	10:43:39	12004	100	29.8
1450	2022-08-09	10:58:39	12342	100.1	30.2
1451	2022-08-09	11:13:39	12076	100	30.7
1452	2022-08-09	11:28:39	11877	100	31.9
1453	2022-08-09	11:43:39	8881	100	31.9
1454	2022-08-09	11:58:39	13228	100	32.2
1455	2022-08-09	12:13:39	6773	100.1	32.4
1456	2022-08-09	12:28:39	9069	100	33.4
1457	2022-08-09	12:43:39	8895	100	31.8
1458	2022-08-09	12:58:39	8659	100	33.5
1459	2022-08-09	13:13:39	9501	100	31
1460	2022-08-09	13:28:39	9210	100	30.8
1461	2022-08-09	13:43:39	8818	100.1	29.7
1462	2022-08-09	13:58:39	9599	100	31
1463	2022-08-09	14:13:39	8746	100	29.9
1464	2022-08-09	14:28:39	7307	100	29.6
1465	2022-08-09	14:43:39	9639	100	30.1
1466	2022-08-09	14:58:39	29896	100.1	30.2
1467	2022-08-09	15:13:39	22620	100	32.1
1468	2022-08-09	15:28:39	8639	100.1	31.5
1469	2022-08-09	15:43:39	16222	100	30.7
1470	2022-08-09	15:58:39	7068	100.1	30.3
1471	2022-08-09	16:13:39	7433	100	29.9
1472	2022-08-09	16:28:39	7638	100	29.5
1473	2022-08-09	16:43:39	9534	100	29.7
1474	2022-08-09	16:58:39	7153	100.1	29.6
1475	2022-08-09	17:13:39	6863	100	29.7
1476	2022-08-09	17:28:39	7127	100	31
1477	2022-08-09	17:43:39	7258	100	33
1478	2022-08-09	17:58:39	6860	100.1	33.1
1479	2022-08-09	18:13:39	6903	100	32.8
1480	2022-08-09	18:28:39	6281	100	32.1
1481	2022-08-09	18:43:39	6250	100	32.1
1482	2022-08-09	18:58:39	6396	100.1	31.9
1483	2022-08-09	19:13:39	6297	100	31.8
1484	2022-08-09	19:28:39	6075	100.1	31.8
1485	2022-08-09	19:43:39	5821	100	31.3
1486	2022-08-09	19:58:39	5782	100	30.7
1487	2022-08-09	20:13:39	76	0	30.1
1488	2022-08-09	20:28:39	26	0	27.6
1489	2022-08-09	20:43:39	3	0	26.7
1490	2022-08-09	20:58:39	0	0	26
1491	2022-08-09	21:13:39	0	0	25.5
1492	2022-08-09	21:28:39	0	0	25.2
1493	2022-08-09	21:43:39	0	0	24.8
1494	2022-08-09	21:58:39	0	0	24.4
1495	2022-08-09	22:13:39	0	0	24.5
1496	2022-08-09	22:28:39	0	0	24.2
1497	2022-08-09	22:43:39	0	0	23.9
1498	2022-08-09	22:58:39	0	0	23.5
1499	2022-08-09	23:13:39	0	0	23.2
1500	2022-08-09	23:28:39	0	0	22.9
1501	2022-08-09	23:43:39	0	0	22.6
1502	2022-08-09	23:58:39	0	0	22.2
1503	2022-08-10	00:13:39	0	0	21.9
1504	2022-08-10	00:28:39	0	0	21.8
1505	2022-08-10	00:43:39	0	0	21.5
1506	2022-08-10	00:58:39	0	0	21.2
1507	2022-08-10	01:13:39	0	0	21
1508	2022-08-10	01:28:39	0	0	20.8
1509	2022-08-10	01:43:39	0	0	20.6
1510	2022-08-10	01:58:39	0	0	20.4
1511	2022-08-10	02:13:39	0	0	20.2
1512	2022-08-10	02:28:39	0	0	20.1
1513	2022-08-10	02:43:39	0	0	19.9
1514	2022-08-10	02:58:39	0	0	19.6
1515	2022-08-10	03:13:39	0	0	19.4
1516	2022-08-10	03:28:39	0	0	19.5
1517	2022-08-10	03:43:39	0	0	19.5
1518	2022-08-10	03:58:39	0	0	19.4
1519	2022-08-10	04:13:39	0	0	19.1
1520	2022-08-10	04:28:39	0	0	20
1521	2022-08-10	04:43:39	0	0	19.7
1522	2022-08-10	04:58:39	0	0	19.5
1523	2022-08-10	05:13:39	0	0	19.1
1524	2022-08-10	05:28:39	10	0	18.9
1525	2022-08-10	05:43:39	50	0	20.3
1526	2022-08-10	05:58:39	130	0	19.9
1527	2022-08-10	06:13:39	233	0	19.5
1528	2022-08-10	06:28:39	6203	99.9	21.1
1529	2022-08-10	06:43:39	6458	100	21.6
1530	2022-08-10	06:58:39	6484	100.1	22.4
1531	2022-08-10	07:13:39	6537	100	22.8
1532	2022-08-10	07:28:39	6698	100	22.6
1533	2022-08-10	07:43:39	7234	100	22.8
1534	2022-08-10	07:58:39	6611	100	22.3
1535	2022-08-10	08:13:39	7157	100	22.3
1536	2022-08-10	08:28:39	7726	100	22.6
1537	2022-08-10	08:43:39	8296	100	21.9
1538	2022-08-10	08:58:39	8027	100	23
1539	2022-08-10	09:13:39	8722	100	23.8
1540	2022-08-10	09:28:39	10336	100.1	25.1
1541	2022-08-10	09:43:39	10728	100	25.7
1542	2022-08-10	09:58:39	10998	100	26.2
1543	2022-08-10	10:13:39	8121	100	26.3
1544	2022-08-10	10:28:39	11892	100	27.5
1545	2022-08-10	10:43:39	12367	100	28.5
1546	2022-08-10	10:58:39	12879	100.1	29.5
1547	2022-08-10	11:13:39	12472	100	29.9
1548	2022-08-10	11:28:39	12293	100	30.5
1549	2022-08-10	11:43:39	9494	100	31.3
1550	2022-08-10	11:58:39	13132	100	31.9
1551	2022-08-10	12:13:39	7594	100	31.6
1552	2022-08-10	12:28:39	8591	100	31.2
1553	2022-08-10	12:43:39	9753	100	30
1554	2022-08-10	12:58:39	9582	100	32.1
1555	2022-08-10	13:13:39	8613	100	34.3
1556	2022-08-10	13:28:39	9308	100	37.4
1557	2022-08-10	13:43:39	6853	100	33.5
1558	2022-08-10	13:58:39	7273	100	36.1
1559	2022-08-10	14:13:39	8538	100.1	35.9
1560	2022-08-10	14:28:39	26361	99.8	37.1
1561	2022-08-10	14:43:39	10650	100	38.1
1562	2022-08-10	14:58:39	20245	100.1	39.3
1563	2022-08-10	15:13:39	8242	100	31.6
1564	2022-08-10	15:28:39	8671	100	30.5
1565	2022-08-10	15:43:39	14014	100	32.1
1566	2022-08-10	15:58:39	8032	100.1	31.6
1567	2022-08-10	16:13:39	8880	100.1	31.6
1568	2022-08-10	16:28:39	8288	100	29.8
1569	2022-08-10	16:43:39	8095	100	34.4
1570	2022-08-10	16:58:39	7800	100.1	33.8
1571	2022-08-10	17:13:39	7010	100.1	34.4
1572	2022-08-10	17:28:39	6833	100	34.6
1573	2022-08-10	17:43:39	6580	100	33.3
1574	2022-08-10	17:58:39	6421	100.1	33.3
1575	2022-08-10	18:13:39	6174	100	34
1576	2022-08-10	18:28:39	6127	100	33.1
1577	2022-08-10	18:43:39	6062	100	33.2
1578	2022-08-10	18:58:39	5963	100.1	33
1579	2022-08-10	19:13:39	5926	100	32.7
1580	2022-08-10	19:28:39	5908	100	32.1
1581	2022-08-10	19:43:39	5807	100	28.9
1582	2022-08-10	19:58:39	5736	100	31.1
1583	2022-08-10	20:13:39	72	0	30.9
1584	2022-08-10	20:28:39	24	0	28.3
1585	2022-08-10	20:43:39	3	0	26.9
1586	2022-08-10	20:58:39	0	0	26.5
1587	2022-08-10	21:13:39	0	0	25.9
1588	2022-08-10	21:28:39	0	0	25.5
1589	2022-08-10	21:43:39	0	0	25.2
1590	2022-08-10	21:58:39	0	0	24.7
1591	2022-08-10	22:13:39	0	0	24.4
1592	2022-08-10	22:28:39	0	0	24
1593	2022-08-10	22:43:39	0	0	23.6
1594	2022-08-10	22:58:39	0	0	23.3
1595	2022-08-10	23:13:39	0	0	23.1
1596	2022-08-10	23:28:39	0	0	22.7
1597	2022-08-10	23:43:39	0	0	22.5
1598	2022-08-10	23:58:39	0	0	22.1
1599	2022-08-11	00:13:39	0	0	21.9
1600	2022-08-11	00:28:39	0	0	21.6
1601	2022-08-11	00:43:39	0	0	21.3
1602	2022-08-11	00:58:39	0	0	21.2
1603	2022-08-11	01:13:39	0	0	20.9
1604	2022-08-11	01:28:39	0	0	20.7
1605	2022-08-11	01:43:39	0	0	20.5
1606	2022-08-11	01:58:39	0	0	20.3
1607	2022-08-11	02:13:39	0	0	20.2
1608	2022-08-11	02:28:39	0	0	20
1609	2022-08-11	02:43:39	0	0	19.9
1610	2022-08-11	02:58:39	0	0	19.7
1611	2022-08-11	03:13:39	0	0	19.5
1612	2022-08-11	03:28:39	0	0	19.5
1613	2022-08-11	03:43:39	0	0	19.3
1614	2022-08-11	03:58:39	0	0	19.1
1615	2022-08-11	04:13:39	0	0	19.2
1616	2022-08-11	04:28:39	0	0	19.2
1617	2022-08-11	04:43:39	0	0	19.1
1618	2022-08-11	04:58:39	0	0	20
1619	2022-08-11	05:13:39	0	0	20.3
1620	2022-08-11	05:28:39	8	0	19.9
1621	2022-08-11	05:43:39	44	0	19.5
1622	2022-08-11	05:58:39	113	0	19.2
1623	2022-08-11	06:13:39	198	0	19
1624	2022-08-11	06:28:39	6325	100	20.7
1625	2022-08-11	06:43:39	6323	100	21.5
1626	2022-08-11	06:58:39	6375	100.1	22.4
1627	2022-08-11	07:13:39	6369	100	21.9
1628	2022-08-11	07:28:39	6475	100	22.6
1629	2022-08-11	07:43:39	6399	100	22.3
1630	2022-08-11	07:58:39	6440	100	22.5
1631	2022-08-11	08:13:39	6761	100	22.4
1632	2022-08-11	08:28:39	7469	100	22.7
1633	2022-08-11	08:43:39	8402	99.9	22.9
1634	2022-08-11	08:58:39	7828	99.9	23.8
1635	2022-08-11	09:13:39	8880	100	24
1636	2022-08-11	09:28:39	8185	100	25.2
1637	2022-08-11	09:43:39	10859	100	25.6
1638	2022-08-11	09:58:39	8833	100	27
1639	2022-08-11	10:13:39	8753	100	27.6
1640	2022-08-11	10:28:39	11543	100	28.1
1641	2022-08-11	10:43:39	12026	100	28.7
1642	2022-08-11	10:58:39	13137	100	29.8
1643	2022-08-11	11:13:39	12549	100	30.1
1644	2022-08-11	11:28:39	12236	100.1	30.9
1645	2022-08-11	11:43:39	10260	100	29.8
1646	2022-08-11	11:58:39	11083	100.1	30.4
1647	2022-08-11	12:13:39	13500	100.1	30.9
1648	2022-08-11	12:28:39	8290	100	31.5
1649	2022-08-11	12:43:39	9915	100	31.2
1650	2022-08-11	12:58:39	10312	99.9	31.9
1651	2022-08-11	13:13:39	10449	100	30.5
1652	2022-08-11	13:28:39	10998	100	32.5
1653	2022-08-11	13:43:39	9138	100	29.4
1654	2022-08-11	13:58:39	9980	100	30.5
1655	2022-08-11	14:13:39	11023	100	29
1656	2022-08-11	14:28:39	21850	100	30.3
1657	2022-08-11	14:43:39	9401	99.9	28.6
1658	2022-08-11	14:58:39	15056	100	30.3
1659	2022-08-11	15:13:39	12367	100	30.1
1660	2022-08-11	15:28:39	11675	100	31.5
1661	2022-08-11	15:43:39	12781	100	29.5
1662	2022-08-11	15:58:39	8224	100.1	30.2
1663	2022-08-11	16:13:39	7151	100	30.5
1664	2022-08-11	16:28:39	4846	111.6	30.5
1665	2022-08-11	16:43:39	1530	0	33.3
1666	2022-08-11	16:58:39	1801	0	32.9
1667	2022-08-11	17:13:39	2119	0	32.5
1668	2022-08-11	17:28:39	688	0	31.5
1669	2022-08-11	17:43:39	1099	0	30.9
1670	2022-08-11	17:58:39	762	0	30.6
1671	2022-08-11	18:13:39	655	0	29.9
1672	2022-08-11	18:28:39	532	0	29.4
1673	2022-08-11	18:43:39	495	0	28.9
1674	2022-08-11	18:58:39	448	0	28.2
1675	2022-08-11	19:13:39	364	0	27.9
1676	2022-08-11	19:28:39	307	0	27.5
1677	2022-08-11	19:43:39	234	0	25.5
1678	2022-08-11	19:58:39	147	0	26.1
1679	2022-08-11	20:13:39	65	0	25.6
1680	2022-08-11	20:28:39	16	0	25.3
1681	2022-08-11	20:43:39	1	0	25
1682	2022-08-11	20:58:39	0	0	24.6
1683	2022-08-11	21:13:39	0	0	24.3
1684	2022-08-11	21:28:39	0	0	24.1
1685	2022-08-11	21:43:39	0	0	23.8
1686	2022-08-11	21:58:39	0	0	23.5
1687	2022-08-11	22:13:39	0	0	23.2
1688	2022-08-11	22:28:39	0	0	23
1689	2022-08-11	22:43:39	0	0	22.7
1690	2022-08-11	22:58:39	0	0	22.5
1691	2022-08-11	23:13:39	0	0	22.2
1692	2022-08-11	23:28:39	0	0	22
1693	2022-08-11	23:43:39	0	0	21.8
1694	2022-08-11	23:58:39	0	0	21.5
1695	2022-08-12	00:13:39	0	0	21.5
1696	2022-08-12	00:28:39	0	0	21.3
1697	2022-08-12	00:43:39	0	0	21.1
1698	2022-08-12	00:58:39	0	0	20.9
1699	2022-08-12	01:13:39	0	0	20.8
1700	2022-08-12	01:28:39	0	0	20.6
1701	2022-08-12	01:43:39	0	0	20.3
1702	2022-08-12	01:58:39	0	0	20.1
1703	2022-08-12	02:13:39	0	0	20
1704	2022-08-12	02:28:39	0	0	19.8
1705	2022-08-12	02:43:39	0	0	19.6
1706	2022-08-12	02:58:39	0	0	19.4
1707	2022-08-12	03:13:39	0	0	19.3
1708	2022-08-12	03:28:39	0	0	19.1
1709	2022-08-12	03:43:39	0	0	18.9
1710	2022-08-12	03:58:39	0	0	20.9
1711	2022-08-12	04:13:39	0	0	21.2
1712	2022-08-12	04:28:39	0	0	20.9
1713	2022-08-12	04:43:39	0	0	20.2
1714	2022-08-12	04:58:39	0	0	19.8
1715	2022-08-12	05:13:39	0	0	19.3
1716	2022-08-12	05:28:39	6	0	19.1
1717	2022-08-12	05:43:39	34	0	18.9
1718	2022-08-12	05:58:39	94	0	20.7
1719	2022-08-12	06:13:39	174	0	21.2
1720	2022-08-12	06:28:39	369	0	20.6
1721	2022-08-12	06:43:39	479	0	20.4
1722	2022-08-12	06:58:39	589	0	20.4
1723	2022-08-12	07:13:39	6757	100	20.3
1724	2022-08-12	07:28:39	6762	100	22
1725	2022-08-12	07:43:39	7174	100	22.8
1726	2022-08-12	07:58:39	6663	100.1	22.8
1727	2022-08-12	08:13:39	7068	100	23.5
1728	2022-08-12	08:28:39	7608	100	22.4
1729	2022-08-12	08:43:39	8618	100	23.1
1730	2022-08-12	08:58:39	7683	99.9	23.2
1731	2022-08-12	09:13:39	8909	100	23
1732	2022-08-12	09:28:39	8501	100	23.7
1733	2022-08-12	09:43:39	11349	100	24.8
1734	2022-08-12	09:58:39	9811	100	26.4
1735	2022-08-12	10:13:39	9059	100	27.2
1736	2022-08-12	10:28:39	12238	100	27.5
1737	2022-08-12	10:43:39	11900	100	28.3
1738	2022-08-12	10:58:39	13417	100	29.3
1739	2022-08-12	11:13:39	12739	100	31.1
1740	2022-08-12	11:28:39	11402	100	30.6
1741	2022-08-12	11:43:39	10284	100	31.5
1742	2022-08-12	11:58:39	13525	100	31.7
1743	2022-08-12	12:13:39	13921	100	32.2
1744	2022-08-12	12:28:39	7954	100	31.6
1745	2022-08-12	12:43:39	8173	100	31.9
1746	2022-08-12	12:58:39	9409	100	31.1
1747	2022-08-12	13:13:39	7846	100	30.2
1748	2022-08-12	13:28:39	10328	100	29.5
1749	2022-08-12	13:43:39	8010	100	30.2
1750	2022-08-12	13:58:39	8784	100	30.8
1751	2022-08-12	14:13:39	9075	100	29.5
1752	2022-08-12	14:28:39	17787	100	31.4
1753	2022-08-12	14:43:39	8229	100	30.4
1754	2022-08-12	14:58:39	27787	100	30.9
1755	2022-08-12	15:13:39	9132	100	31.4
1756	2022-08-12	15:28:39	3037	0.9	35.2
1757	2022-08-12	15:43:39	15972	9431.9	33.9
1758	2022-08-12	15:58:39	2610	1000	33.9
1759	2022-08-12	16:13:39	1920	0	33.4
1760	2022-08-12	16:28:39	7152	106.8	32.1
1761	2022-08-12	16:43:39	1802	0	32.2
1762	2022-08-12	16:58:39	2358	79.9	32.8
1763	2022-08-12	17:13:39	1583	0	32.6
1764	2022-08-12	17:28:39	610	0	31.3
1765	2022-08-12	17:43:39	1262	0	30.9
1766	2022-08-12	17:58:39	1404	0	30.7
1767	2022-08-12	18:13:39	545	0	30
1768	2022-08-12	18:28:39	553	0	29
1769	2022-08-12	18:43:39	589	0	28.7
1770	2022-08-12	18:58:39	441	0	28.3
1771	2022-08-12	19:13:39	372	0	27.8
1772	2022-08-12	19:28:39	306	0	27.3
1773	2022-08-12	19:43:39	220	0	25.5
1774	2022-08-12	19:58:39	131	0	26
1775	2022-08-12	20:13:39	57	0	25.6
1776	2022-08-12	20:28:39	14	0	25.2
1777	2022-08-12	20:43:39	1	0	24.7
1778	2022-08-12	20:58:39	0	0	24.3
1779	2022-08-12	21:13:39	0	0	23.9
1780	2022-08-12	21:28:39	0	0	23.9
1781	2022-08-12	21:43:39	0	0	23.7
1782	2022-08-12	21:58:39	0	0	23.4
1783	2022-08-12	22:13:39	0	0	23.2
1784	2022-08-12	22:28:39	0	0	23
1785	2022-08-12	22:43:39	0	0	22.7
1786	2022-08-12	22:58:39	0	0	22.6
1787	2022-08-12	23:13:39	0	0	22.4
1788	2022-08-12	23:28:39	0	0	22.1
1789	2022-08-12	23:43:39	0	0	21.9
1790	2022-08-12	23:58:39	0	0	21.7
1791	2022-08-13	00:13:39	0	0	21.5
1792	2022-08-13	00:28:39	0	0	21.3
1793	2022-08-13	00:43:39	0	0	21.1
1794	2022-08-13	00:58:39	0	0	20.9
1795	2022-08-13	01:13:39	0	0	20.7
1796	2022-08-13	01:28:39	0	0	20.5
1797	2022-08-13	01:43:39	0	0	20.3
1798	2022-08-13	01:58:39	0	0	20.2
1799	2022-08-13	02:13:39	0	0	20
1800	2022-08-13	02:28:39	0	0	19.8
1801	2022-08-13	02:43:39	0	0	19.7
1802	2022-08-13	02:58:39	0	0	19.5
1803	2022-08-13	03:13:39	0	0	19.3
1804	2022-08-13	03:28:39	0	0	19.3
1805	2022-08-13	03:43:39	0	0	19.1
1806	2022-08-13	03:58:39	0	0	19.6
1807	2022-08-13	04:13:39	0	0	21.1
1808	2022-08-13	04:28:39	0	0	20.8
1809	2022-08-13	04:43:39	0	0	20.3
1810	2022-08-13	04:58:39	0	0	19.7
1811	2022-08-13	05:13:39	0	0	19.4
1812	2022-08-13	05:28:39	3	0	19.1
1813	2022-08-13	05:43:39	23	0	19
1814	2022-08-13	05:58:39	70	0	18.6
1815	2022-08-13	06:13:39	158	0	20.7
1816	2022-08-13	06:28:39	292	0	21.1
1817	2022-08-13	06:43:39	405	0	20.7
1818	2022-08-13	06:58:39	544	0	20.4
1819	2022-08-13	07:13:39	656	0	20
1820	2022-08-13	07:28:39	750	0	20.7
1821	2022-08-13	07:43:39	854	0	20.9
1822	2022-08-13	07:58:39	964	0	21.2
1823	2022-08-13	08:13:39	1373	0	21.5
1824	2022-08-13	08:28:39	2143	15.9	22.4
1825	2022-08-13	08:43:39	2302	0	23.6
1826	2022-08-13	08:58:39	2477	0	24.5
1827	2022-08-13	09:13:39	3536	61.2	25.2
1828	2022-08-13	09:28:39	4447	123.2	27
1829	2022-08-13	09:43:39	5412	3567.7	28.5
1830	2022-08-13	09:58:39	3292	798.1	29.5
1831	2022-08-13	10:13:39	4165	0	30.5
1832	2022-08-13	10:28:39	6171	0	31
1833	2022-08-13	10:43:39	4856	0	29.8
1834	2022-08-13	10:58:39	4871	0	30.8
1835	2022-08-13	11:13:39	5603	0	30.9
1836	2022-08-13	11:28:39	6421	0	31.9
1837	2022-08-13	11:43:39	6080	0.9	30.9
1838	2022-08-13	11:58:39	5458	0	32
1839	2022-08-13	12:13:39	4691	0	30.2
1840	2022-08-13	12:28:39	3372	0	30.9
1841	2022-08-13	12:43:39	4820	670.8	31.2
1842	2022-08-13	12:58:39	6257	0.9	32.9
1843	2022-08-13	13:13:39	2656	0	30.9
1844	2022-08-13	13:28:39	2450	0	31
1845	2022-08-13	13:43:39	3389	0.8	29.9
1846	2022-08-13	13:58:39	4806	1657.9	30.9
1847	2022-08-13	14:13:39	3055	0.9	31.7
1848	2022-08-13	14:28:39	3017	0	31.7
1849	2022-08-13	14:43:39	3013	1668.5	29.3
1850	2022-08-13	14:58:39	3961	0	30.1
1851	2022-08-13	15:13:39	3651	0	30.5
1852	2022-08-13	15:28:39	3793	0	30.6
1853	2022-08-13	15:43:39	2208	1000	29
1854	2022-08-13	15:58:39	4450	570	31
1855	2022-08-13	16:13:39	2147	0	31.1
1856	2022-08-13	16:28:39	11024	5771.8	30.1
1857	2022-08-13	16:43:39	3506	0	31.5
1858	2022-08-13	16:58:39	1695	0	31
1859	2022-08-13	17:13:39	1885	0	30.2
1860	2022-08-13	17:28:39	1495	0	29.8
1861	2022-08-13	17:43:39	1270	0	29.2
1862	2022-08-13	17:58:39	986	0	29
1863	2022-08-13	18:13:39	796	0	28.6
1864	2022-08-13	18:28:39	677	0	28.2
1865	2022-08-13	18:43:39	634	0	27.8
1866	2022-08-13	18:58:39	460	0	27.4
1867	2022-08-13	19:13:39	341	0	27.1
1868	2022-08-13	19:28:39	256	0	26.5
1869	2022-08-13	19:43:39	224	0	24.9
1870	2022-08-13	19:58:39	123	0	25.4
1871	2022-08-13	20:13:39	52	0	24.9
1872	2022-08-13	20:28:39	12	0	24.6
1873	2022-08-13	20:43:39	0	0	24.3
1874	2022-08-13	20:58:39	0	0	24.2
1875	2022-08-13	21:13:39	0	0	24.2
1876	2022-08-13	21:28:39	0	0	24
1877	2022-08-13	21:43:39	0	0	23.9
1878	2022-08-13	21:58:39	0	0	23.8
1879	2022-08-13	22:13:39	0	0	23.8
1880	2022-08-13	22:28:39	0	0	23.7
1881	2022-08-13	22:43:39	0	0	23.7
1882	2022-08-13	22:58:39	0	0	23.5
1883	2022-08-13	23:13:39	0	0	23.4
1884	2022-08-13	23:28:39	0	0	23.4
1885	2022-08-13	23:43:39	0	0	23.3
1886	2022-08-13	23:58:39	0	0	23.4
1887	2022-08-14	00:13:39	0	0	23.3
1888	2022-08-14	00:28:39	0	0	23.2
1889	2022-08-14	00:43:39	0	0	23
1890	2022-08-14	00:58:39	0	0	22.9
1891	2022-08-14	01:13:39	0	0	22.9
1892	2022-08-14	01:28:39	0	0	22.7
1893	2022-08-14	01:43:39	0	0	22.6
1894	2022-08-14	01:58:39	0	0	22.5
1895	2022-08-14	02:13:39	0	0	22.3
1896	2022-08-14	02:28:39	0	0	22.2
1897	2022-08-14	02:43:39	0	0	22.1
1898	2022-08-14	02:58:39	0	0	22.1
1899	2022-08-14	03:13:39	0	0	21.9
1900	2022-08-14	03:28:39	0	0	21.9
1901	2022-08-14	03:43:39	0	0	21.8
1902	2022-08-14	03:58:39	0	0	21.8
1903	2022-08-14	04:13:39	0	0	21.7
1904	2022-08-14	04:28:39	0	0	21.7
1905	2022-08-14	04:43:39	0	0	21.7
1906	2022-08-14	04:58:39	0	0	21.7
1907	2022-08-14	05:13:39	0	0	21.6
1908	2022-08-14	05:28:39	1	0	21.6
1909	2022-08-14	05:43:39	17	0	21.6
1910	2022-08-14	05:58:39	65	0	21.5
1911	2022-08-14	06:13:39	125	0	21.5
1912	2022-08-14	06:28:39	168	0	21.5
1913	2022-08-14	06:43:39	335	0	21.6
1914	2022-08-14	06:58:39	337	0	21.6
1915	2022-08-14	07:13:39	681	0	21.4
1916	2022-08-14	07:28:39	634	0	22
1917	2022-08-14	07:43:39	783	0	22.2
1918	2022-08-14	07:58:39	597	0	22.2
1919	2022-08-14	08:13:39	815	0	22.3
1920	2022-08-14	08:28:39	930	0	22.3
1921	2022-08-14	08:43:39	2136	0	22.9
1922	2022-08-14	08:58:39	2694	0	23.6
1923	2022-08-14	09:13:39	5618	2747	24.5
1924	2022-08-14	09:28:39	4668	154.5	26.5
1925	2022-08-14	09:43:39	3571	0.9	27.7
1926	2022-08-14	09:58:39	2471	0	27.7
1927	2022-08-14	10:13:39	4242	0	28
1928	2022-08-14	10:28:39	3856	0	28.5
1929	2022-08-14	10:43:39	2700	0	27.3
1930	2022-08-14	10:58:39	2995	0	28.2
1931	2022-08-14	11:13:39	4499	0	29
1932	2022-08-14	11:28:39	6950	3580.2	31.1
1933	2022-08-14	11:43:39	5516	0	31.1
1934	2022-08-14	11:58:39	3551	0	32.4
1935	2022-08-14	12:13:39	7880	1394.3	32.9
1936	2022-08-14	12:28:39	7082	6795.2	35.5
1937	2022-08-14	12:43:39	5821	2531.5	36.5
1938	2022-08-14	12:58:39	3079	0	35.8
1939	2022-08-14	13:13:39	6105	0.9	34.7
1940	2022-08-14	13:28:39	3848	0.9	37
1941	2022-08-14	13:43:39	4059	714.2	33.5
1942	2022-08-14	13:58:39	5013	319.1	33.9
1943	2022-08-14	14:13:39	5405	853.5	33.5
1944	2022-08-14	14:28:39	5134	202.4	34.7
1945	2022-08-14	14:43:39	4229	5.8	33.6
1946	2022-08-14	14:58:39	2461	0	33.7
1947	2022-08-14	15:13:39	2977	0	34.3
1948	2022-08-14	15:28:39	17175	7452.9	36.7
1949	2022-08-14	15:43:39	13965	52.5	35.3
1950	2022-08-14	15:58:39	1730	0	34
1951	2022-08-14	16:13:39	1786	0	33
1952	2022-08-14	16:28:39	2840	0	31.2
1953	2022-08-14	16:43:39	2809	0	32.6
1954	2022-08-14	16:58:39	2840	0.9	33.1
1955	2022-08-14	17:13:39	815	0	32.3
1956	2022-08-14	17:28:39	838	0	31.4
1957	2022-08-14	17:43:39	1215	1000	31.1
1958	2022-08-14	17:58:39	983	0	30.4
1959	2022-08-14	18:13:39	841	0	30
1960	2022-08-14	18:28:39	664	0	29.8
1961	2022-08-14	18:43:39	615	0	29.2
1962	2022-08-14	18:58:39	594	0	29
1963	2022-08-14	19:13:39	353	0	28.7
1964	2022-08-14	19:28:39	259	0	28
1965	2022-08-14	19:43:39	193	0	26.7
1966	2022-08-14	19:58:39	119	0	27
1967	2022-08-14	20:13:39	43	0	26.9
1968	2022-08-14	20:28:39	7	0	26.2
1969	2022-08-14	20:43:39	0	0	26.1
1970	2022-08-14	20:58:39	0	0	25.7
1971	2022-08-14	21:13:39	0	0	25.5
1972	2022-08-14	21:28:39	0	0	25.2
1973	2022-08-14	21:43:39	0	0	24.9
1974	2022-08-14	21:58:39	0	0	24.6
1975	2022-08-14	22:13:39	0	0	24.5
1976	2022-08-14	22:28:39	0	0	24.3
1977	2022-08-14	22:43:39	0	204.5	24.1
1978	2022-08-14	22:58:39	0	379.3	23.9
1979	2022-08-14	23:13:39	0	265.4	23.7
1980	2022-08-14	23:28:39	0	775.9	23.4
1981	2022-08-14	23:43:39	0	0	23.3
1982	2022-08-14	23:58:39	0	0	23.2
1983	2022-08-15	00:13:39	0	0	23.2
1984	2022-08-15	00:28:39	0	0	23.1
1985	2022-08-15	00:43:39	0	0	22.9
1986	2022-08-15	00:58:39	0	0	22.8
1987	2022-08-15	01:13:39	0	0	22.6
1988	2022-08-15	01:28:39	0	0	22.6
1989	2022-08-15	01:43:39	0	0	22.4
1990	2022-08-15	01:58:39	0	0	22.4
1991	2022-08-15	02:13:39	0	0	22.4
1992	2022-08-15	02:28:39	0	0	22.3
1993	2022-08-15	02:43:39	0	0	22.3
1994	2022-08-15	02:58:39	0	0	22.1
1995	2022-08-15	03:13:39	0	0	22
1996	2022-08-15	03:28:39	0	0	22
1997	2022-08-15	03:43:39	0	0	21.9
1998	2022-08-15	03:58:39	0	0	21.8
1999	2022-08-15	04:13:39	0	0	21.6
[truncated: 4,947 more rows]

## Sheet: Design at a glance
village and land use of the field site	sterilization of soil in mesh bag	mycorrhizal inoculation (AMF) or non-inoculated (NM)	number of pots
Svařenice grass	sterile	NM	replication		Experiment 1
Svařenice field	sterile	NM	total pots
Encovany grass	sterile	NM
Encovany field	sterile	NM	n=2
Drahobuz grass	sterile	NM	16
Drahobuz field	sterile	NM
Malíč grass	sterile	NM
Malíč field	sterile	NM
Svařenice grass	sterile	AMF
Svařenice field	sterile	AMF
Encovany grass	sterile	AMF
Encovany field	sterile	AMF	n=2
Drahobuz grass	sterile	AMF	16
Drahobuz field	sterile	AMF
Malíč grass	sterile	AMF
Malíč field	sterile	AMF
Svařenice grass	unsterile	NM			Experiment 2
Svařenice field	unsterile	NM
Encovany grass	unsterile	NM
Encovany field	unsterile	NM	n=4
Drahobuz grass	unsterile	NM	32
Drahobuz field	unsterile	NM
Malíč grass	unsterile	NM
Malíč field	unsterile	NM
Svařenice grass	unsterile	AMF
Svařenice field	unsterile	AMF
Encovany grass	unsterile	AMF
Encovany field	unsterile	AMF	n=4
Drahobuz grass	unsterile	AMF	32
Drahobuz field	unsterile	AMF
Malíč grass	unsterile	AMF
Malíč field	unsterile	AMF

## Sheet: Experiment 1 Data and Stats
	Factors/treatments					Plant biomass						Plant phosphorus						Plant nitrogen						root fractional colonization by microscopy (fraction of root intersections, out of 50)					Gene copies per mg roots (AMF community profiling)						Gene copies per mg soil in plant compartment (AMF community profiling)			Gene copies per mg soil in plant compartment (microbial communities)								Gene copies per mg soil in meshbag (AMF community profiling)			Gene copies per mg soil in meshbag (microbial communities)
pot Nr	village	land use	sterilisation of field soil (gamma irradiation)	Rhizophagus inoculation to plants (NM - none, AMF - yes)		shoot fresh weight (g)	shoot dry weight (g)	root fresh weight (g)	root dry weight (g)	plant biomass (g)		shoot P conc (mg/g)	shoot P (mg)	root P conc (mg/g)	root P (mg)	plant P (mg)		shoot N conc (weight %)	shoot N (mg)	root N conc (weight%)	root N (mg)	plant N (mg)		Hyphae %	Arbuscules %	Vesicles %	empty %		all AMF (NS31-AML2)	Rhizophagus LSU gene (INTRA)	Rhizophagus mitochondrial LSU gene (mt5)	Funneliformis mosseae LSU gene (MOSS)	Claroideoglomus claroideum LSU gene (CLAR)		Rhizophagus mitochondrial LSU gene (mt5)	Funneliformis mosseae LSU gene (MOSS)	Claroideoglomus claroideum LSU gene (CLAR)	Bacterial 16S (Eub 338-518)	Fungal ITS (ITSOF-5.8S)	Protistan 18S (V4F-V4R)	AOB 16S (CTO)	AOB (AmoA)	AOA (AmoA Thaum-archaeota)	AOA (AmoA Cren-archaeota)		Rhizophagus mitochondrial LSU gene (mt5)	Funneliformis mosseae LSU gene (MOSS)	Claroideoglomus claroideum LSU gene (CLAR)	Bacterial 16S (Eub 338-518)
1	Drahobuz	cropland	sterile	NM		11.716	4.095	34.483	6.94532	11.0403		0.398766	1.63295	0.776512	5.39312	7.02607		1.26896	51.964	1.06675	74.0893	126.053		0	0	0	100		35898.3	0	0	0	0		0	0	0	63276.9	5865.64	9630.93	71.8403	232.214	421.234	154.817		79.7526	0	0	844508
2	Drahobuz	cropland	sterile	NM		12.045	3.876	40.154	6.5744	10.4504		0.360497	1.39729	0.600779	3.94976	5.34705		1.36748	53.0035	0.438234	28.8112	81.8148		0	0	0	100		10001.6	1158.59	797.328	0	0		0	0	0	83920.8	9347.58	14748.4	143.098	139.848	1537.13	568.549		98.7779	0	0	1.07118e+06
3	Drahobuz	grassland	sterile	NM		10.055	3.494	26.703	4.82651	8.32051		0.598815	2.09226	0.587471	2.83544	4.9277		1.42547	49.8058	0.990241	47.7941	97.5999		0	0	0	100		8344.25	0	0	0	0		0	0	0	41498.7	2762.13	7212.05	7.86601	3.30717	358.38	95.1016		0	12.4755	0	516958
4	Drahobuz	grassland	sterile	NM		9.127	3.139	36.115	5.59286	8.73186		0.48714	1.52913	0.640361	3.58145	5.11058		1.54746	48.5748	1.09024	60.9756	109.55		0	0	0	100		9886.91	0	1046.97	0	0		0	0	0	53938.6	4168.07	6413.95	52.953	76.2442	477.643	139.917		0	0	0	551638
5	Encovany	cropland	sterile	NM		9.641	2.961	24.508	4.30793	7.26893		0.450209	1.33307	0.656786	2.82939	4.16246		1.3684	40.5184	1.06339	45.8102	86.3286		0	0	0	100		14974.5	0	0	0	0		0	0	0	41622.9	9185.36	6861.67	13.3137	9.62943	119.866	46.293		46.4454	21.0561	0	601936
6	Encovany	cropland	sterile	NM		10.804	3.569	19.679	4.62563	8.19463		0.402448	1.43634	0.536269	2.48058	3.91692		1.21341	43.3068	1.00696	46.5783	89.8851		0	0	0	100		10234.7	0	1289.29	0	0		0	0	0	39613.7	6460.67	6830.98	7.65127	27.1278	446.005	134.126		0	0	0	856025
7	Encovany	grassland	sterile	NM		8.458	2.761	19.63	3.5054	6.2664		0.589482	1.62756	0.659429	2.31157	3.93913		1.81204	50.0305	0.989461	34.6846	84.7151		0	0	0	100		10506.3	0	646.302	0	0		0	0	0	45418.4	5349.3	7948.31	21.6234	12.7373	411.217	136.668		0	20.3933	0	1.58722e+06
8	Encovany	grassland	sterile	NM		7.319	2.3	18.54	2.72466	5.02466		0.674269	1.55082	0.510893	1.39201	2.94283		1.73507	39.9067	1.17915	32.1277	72.0344		0	0	0	100		14423.1	0	1194.7	0	0		14.6632	0	0	32676.3	1961.01	3732.21	4.90107	2.92535	241.589	59.5528		0	6.19638	0	1.22298e+06
9	Malíč	cropland	sterile	NM		12.098	4.061	32.304	5.82226	9.88326		0.53956	2.19116	0.615372	3.58286	5.77402		1.50801	61.2403	0.78977	45.9825	107.223		0	0	0	100		9165.72	935.929	1296.93	97.7825	0		25.6186	0	0	47633	8514.34	8592.87	28.735	10.9397	463.064	132.35		0	26.687	0	1.06144e+06
10	Malíč	cropland	sterile	NM		11.999	2.949	30.216	4.62978	7.57878		0.492545	1.45251	0.480412	2.2242	3.67671		1.36749	40.3273	1.09757	50.8149	91.1422		0	0	0	100		9258.85	0	0	0	0		0	0	0	34094.2	2655.23	5502.23	5.71988	3.50488	152.37	30.6901		0	0	0	850750
11	Malíč	grassland	sterile	NM		10.003	3.125	26.834	4.77052	7.89552		0.476809	1.49003	0.50398	2.40425	3.89428		1.41098	44.093	1.02972	49.123	93.216		0	0	0	100		9731.28	0	1151.03	0	0		0	0	0	39960.5	2906.38	4852.38	0.710557	2.46353	106.14	16.9899		0	0	0	939789
12	Malíč	grassland	sterile	NM		7.871	2.513	21.163	3.03555	5.54855		0.589914	1.48245	0.548961	1.6664	3.14885		1.56656	39.3677	1.24217	37.7067	77.0744		0	0	0	100		9598.18	0	0	0	0		0	0	0	31310.2	2359.12	5526.1	3.32759	2.8141	180.258	49.5207		44.9207	0	0	573914
13	Svařenice	cropland	sterile	NM		10.318	3.502	25.366	4.17481	7.67681		0.381754	1.3369	0.633734	2.64572	3.98262		1.14486	40.0931	1.19177	49.7543	89.8473		0	0	0	100		9740.71	879.904	1135.88	12.733	0		0	0	0	45572.8	7258.65	7316.53	20.3934	36.421	291.118	112.449		55.6957	0	0	912758
14	Svařenice	cropland	sterile	NM		9.482	3.217	32.446	5.1304	8.3474		0.359594	1.15681	0.692567	3.55315	4.70997		1.24157	39.9411	1.1085	56.8703	96.8114		0	0	0	100		14493.2	0	928.581	0	0		0	0	0	69905.8	12232.5	13787.3	11.7775	6.1183	1311.02	496.326		41.6162	0	0	1.02101e+06
15	Svařenice	grassland	sterile	NM		6.145	1.776	16.363	2.57725	4.35325		0.459255	0.815636	0.496885	1.2806	2.09624		1.14644	20.3607	1.15229	29.6975	50.0582		0	0	0	100		9893	0	1051.65	0	0		0	0	0	45601.1	4670.34	6480.2	39.7284	43.268	585.525	194.759		0	0	0	1.07603e+06
16	Svařenice	grassland	sterile	NM		9.818	2.626	27.249	4.19473	6.82073		0.423873	1.11309	0.463505	1.94427	3.05736		1.4126	37.0949	1.04114	43.6729	80.7678		4	2	4	96		8687.48	846.517	665.373	0	0		0	0	0	40302.8	1966.85	2887.28	38.9943	32.9038	392.35	171.504		77.4089	0	0	716173
17	Drahobuz	cropland	sterile	AMF		13.569	3.157	30.456	7.61534	10.7723		1.59492	5.03516	2.40571	18.3203	23.3555		1.53585	48.4867	1.24451	94.7737	143.26		72	34	28	28		118310	264519	703804	0	0		7386.89	0	0	92078.3	19942.1	19278	3.90011	2.38535	762.041	292.394		15144.4	0	0	859987
18	Drahobuz	cropland	sterile	AMF		14.891	5.119	45.565	9.54093	14.6599		0.725256	3.71259	1.02729	9.80131	13.5139		0.615356	31.5001	0.70347	67.1176	98.6177		60	26	4	40		33736.2	73151.9	210546	0	0		4236.96	0	0	84023.5	17981.4	18485.8	1.43657	3.56731	700.984	255.923		4454.49	0	0	991472
19	Drahobuz	grassland	sterile	AMF		14.746	5.511	39.582	8.0112	13.5222		1.16626	6.42725	1.31494	10.5342	16.9615		1.13857	62.7464	0.863838	69.2037	131.95		68	32	20	32		128365	342288	661322	0	0		2004.9	0	0	64166.6	5249.35	4906.94	1.87897	0.165427	115.343	41.3552		7127.27	0	0	575567
20	Drahobuz	grassland	sterile	AMF		11.117	4.244	32.266	7.88882	12.1328		0.984376	4.17769	1.57192	12.4006	16.5783		0.922401	39.1467	0.825962	65.1587	104.305		66	24	14	34		66142.9	151343	438040	0	0		9423.12	0	0	74596.5	12171.5	17593.1	0.874751	3.00829	459.471	226.707		8052.79	0	0	546249
21	Encovany	cropland	sterile	AMF		14.187	4.518	37.648	6.86372	11.3817		1.69764	7.66995	2.01606	13.8377	21.5076		1.55027	70.0412	1.11222	76.34	146.381		60	28	16	40		48005.3	121958	324993	0	0		4083.56	0	0	100181	23133.7	24220.7	3.52631	13.4615	823.389	369.467		8070.02	0	0	856466
22	Encovany	cropland	sterile	AMF		13.068	3.858	35.708	7.57942	11.4374		1.45122	5.59879	1.75108	13.2722	18.871		1.6565	63.9078	1.00874	76.4566	140.364		66	36	8	34		27601.8	38603.1	125838	0	0		761.43	0	0	30359.4	6724.76	5065.19	3.21292	0.416526	65.5479	17.3351		16099.6	0	0	790579
23	Encovany	grassland	sterile	AMF		15.361	5.21	44.367	8.9999	14.2099		1.19631	6.2328	1.58194	14.2373	20.4701		1.32963	69.2736	0.916856	82.5162	151.79		58	40	14	42		23550	33835.7	101831	0	0		2180.09	0	0	49571.7	9662.3	7935.43	2.00729	1.89484	144.595	64.9341		14263.8	0	0	2.28071e+06
24	Encovany	grassland	sterile	AMF		15.725	4.102	39.404	8.34187	12.4439		0.781254	3.2047	2.11479	17.6413	20.846		0.71288	29.2423	1.25381	104.591	133.833		56	28	14	44		41641.2	67643.9	175957	0	0		1456.03	0	0	67451.4	15763.1	14089.5	43.3601	14.9185	652.244	327.42		7421.25	0	0	1.64829e+06
25	Malíč	cropland	sterile	AMF		15.918	5.096	47.34	8.73129	13.8273		1.98289	10.1048	1.70648	14.8998	25.0046		1.52859	77.8968	0.934603	81.6029	159.5		62	24	10	38		25489.4	43246.8	87610.7	0	0		2606.56	0	0	116439	16557.6	16074	2.16108	0.991083	937.392	419.947		6185.61	17.3123	0	1.10713e+06
26	Malíč	cropland	sterile	AMF		14.219	4.677	41.022	8.57777	13.2548		1.24583	5.82677	1.78071	15.2745	21.1013		0.806838	37.7358	0.983127	84.3303	122.066		54	28	6	46		31640.7	49724.8	97739.2	0	0		5714.71	0	0	59816	14977.1	13325.7	15.0517	10.2221	1933.78	585.622		9794.78	0	0	1.15419e+06
27	Malíč	grassland	sterile	AMF		14.464	4.733	47.172	7.87549	12.6085		1.11965	5.29933	1.08101	8.51351	13.8128		1.28391	60.7674	0.636907	50.1595	110.927		54	26	6	46		22689.9	39268.5	68985.8	0	0		1886.48	0	0	107442	16559.5	13981.6	2.3888	5.71457	544.97	199.119		7013.41	0	0	758164
28	Malíč	grassland	sterile	AMF		15.352	4.325	42.388	5.88306	10.2081		2.02605	8.76265	1.08007	6.35409	15.1167		1.72031	74.4032	0.652019	38.3587	112.762		56	32	8	44		20064.5	52389.3	98602.1	0	0		922.315	0	0	99926.1	9056.5	8916.24	5.04751	1.04075	804.617	316.521		6514.47	0	0	694232
29	Svařenice	cropland	sterile	AMF		13.33	5.253	41.506	8.8917	14.1447		1.24728	6.55196	1.21389	10.7935	17.3455		1.17699	61.8271	0.642718	57.1486	118.976		80	24	12	20		31529	48595.6	124034	0	0		4279.33	0	0	77142.8	10519.9	9648.72	0.793695	3.7186	885.105	444.059		4861.38	0	0	908861
30	Svařenice	cropland	sterile	AMF		14.701	5.385	55.112	8.90664	14.2916		1.39132	7.49225	1.00178	8.92253	16.4148		1.32884	71.5581	0.501899	44.7023	116.26		38	28	2	62		29334.8	47844.5	125939	0	0		3932.08	0	0	81146.1	9647.98	9234.2	3.77388	8.95492	427.627	167.355		10365.9	0	0	753449
31	Svařenice	grassland	sterile	AMF		11.507	4.433	33.925	6.7996	11.2326		1.54331	6.84151	1.28159	8.71427	15.5558		1.64359	72.8603	0.796009	54.1254	126.986		48	12	8	52		66875	118398	301239	0	0		14977.8	0	0	74020.2	13584.9	15535.3	1.37091	1.26538	714.887	249.283		25291	0	0	759291
32	Svařenice	grassland	sterile	AMF		13.734	5.255	46.557	8.63496	13.89		1.13496	5.96423	1.50527	12.9979	18.9621		1.34253	70.5498	0.871723	75.2729	145.823		70	34	16	30		75268.1	164665	338167	0	0		7108.32	0	0	83748.8	14507.2	28346.3	3.53326	2.68989	1025.72	235.377		15550.9	0	0	747047
[truncated: 6 more columns]

## Sheet: Experiment 2 Data and Stats
	Factors/treatments					Plant biomass						Plant phosphorus						Plant nitrogen						root fractional colonization by microscopy (fraction of root intersections, out of 50)					Gene copies per mg roots (AMF community profiling)						Gene copies per mg soil in plant compartment (AMF community profiling)			Gene copies per mg soil in plant compartment (microbial communities)								Gene copies per mg soil in meshbag (AMF community profiling)			Gene copies per mg soil in meshbag (microbial communities)
pot Nr	Location (village)	land use	sterilisation of field soil (gamma irradiation)	Rhizophagus inoculation to plants (NM - none, AMF - yes)		shoot fresh weight (g)	shoot dry weight (g)	root fresh weight (g)	root dry weight (g)	plant biomass (g)		shoot P conc (mg/g)	shoot P (mg)	root P conc (mg/g)	root P (mg)	plant P (mg)		shoot N conc (weight %)	shoot N (mg)	root N conc (weight%)	root N (mg)	plant N (mg)		Hyphae %	Arbuscules %	Vesicles %	empty %		all AMF (NS31-AML2)	Rhizophagus LSU gene (INTRA)	Rhizophagus mitochondrial LSU gene (mt5)	Funneliformis mosseae LSU gene (MOSS)	Claroideoglomus claroideum LSU gene (CLAR)		Rhizophagus mitochondrial LSU gene (mt5)	Funneliformis mosseae LSU gene (MOSS)	Claroideoglomus claroideum LSU gene (CLAR)	Bacterial 16S (Eub 338-518)	Fungal ITS (ITSOF-5.8S)	Protistan 18S (V4F-V4R)	AOB 16S (CTO)	AOB (AmoA)	AOA (AmoA Thaum-archaeota)	AOA (AmoA Cren-archaeota)		Rhizophagus mitochondrial LSU gene (mt5)	Funneliformis mosseae LSU gene (MOSS)	Claroideoglomus claroideum LSU gene (CLAR)	Bacterial 16S (Eub 338-518)
33	Drahobuz	cropland	non-sterile	NM		7.645	2.713	21.14	5.50943	8.22243		1.13088	3.06809	1.17398	6.46798	9.53607		1.53983	41.7755	0.939374	51.7541	93.5297		54	36	34	46		440319	910551	2.57733e+06	0	0		5434.51	0	5911.04	59594.7	2581.76	11666.9	1.85224	2.26486	584.442	203.85		29186.9	6551.48	2613.72	1.26852e+06
34	Drahobuz	cropland	non-sterile	NM		11.43	3.158	35.452	6.20582	9.36382		1.33167	4.20541	0.955477	5.92952	10.1349		1.65321	52.2085	0.738838	45.851	98.0595		48	32	28	52		126765	241306	888000	0	0		6491.94	0	5947.68	53554.4	1563.39	12590	1.92547	0.943344	357.766	204.639		26502.9	9580.34	3036.47	1.14443e+06
35	Drahobuz	cropland	non-sterile	NM		9.156	3.314	27.306	6.27435	9.58835		1.28044	4.24339	1.17545	7.37515	11.6185		1.52758	50.6242	0.77847	48.8439	99.4681		44	24	12	56		380087	790216	1.998e+06	0	0		6992.82	0	6148.73	66405.4	2089.88	13474.8	6.00471	4.68993	751.741	144.768		12532.6	6852.21	2622.67	1.14487e+06
36	Drahobuz	cropland	non-sterile	NM		12.406	4.177	39.164	8.76072	12.9377		1.0471	4.37374	1.1519	10.0915	14.4652		1.36186	56.885	0.79176	69.3639	126.249		36	22	18	64		340380	756782	2.08133e+06	0	0		3157.96	0	7547.42	70302.7	2094.29	8164.45	8.58145	1.06303	222.807	87.54		43095.7	6504.6	2097.41	1.18729e+06
37	Drahobuz	grassland	non-sterile	NM		6.982	2.108	21.308	3.50765	5.61565		0.493038	1.03932	0.538975	1.89054	2.92986		1.35836	28.6343	1.02979	36.1215	64.7558		2	2	0	98		25849.4	6050.89	16959.1	0	0		0	0	980.647	80363	1969.68	12662.3	18.7569	12.5211	2524.36	1057.51		0	0	0	2.03463e+06
38	Drahobuz	grassland	non-sterile	NM		8.506	2.444	22.528	3.90591	6.34991		0.568632	1.38974	0.603089	2.35562	3.74535		1.51038	36.9137	1.04065	40.647	77.5607		8	0	2	92		45104.4	58598.7	139575	0	0		657.955	0	0	66101.9	3997.05	16899.2	18.2632	5.06985	1300.63	417.942		383.746	0	0	973705
39	Drahobuz	grassland	non-sterile	NM		9.391	2.99	25.772	4.31986	7.30986		0.663447	1.98371	0.744082	3.21433	5.19803		1.52569	45.6183	1.13047	48.8346	94.4529		8	2	6	92		102162	125560	284150	0	0		357.997	0	0	60661	4935.74	21821.7	10.4748	7.35337	2098.42	828.102		681.557	0	0	817403
40	Drahobuz	grassland	non-sterile	NM		11.478	3.596	39.788	5.95823	9.55423		0.857214	3.08254	0.920865	5.48672	8.56926		1.5416	55.4359	0.974421	58.0582	113.494		12	2	0	88		808737	13649.5	83034.9	0	0		110.888	0	1614.21	79344.3	4021.1	20751.4	31.9201	23.4112	1219.83	451.45		0	23.3924	846.238	811680
41	Encovany	cropland	non-sterile	NM		7.753	2.423	19.715	3.2059	5.6289		0.755414	1.83037	0.648384	2.07866	3.90902		1.54589	37.457	1.17342	37.6187	75.0757		22	22	2	78		73777.5	116951	332884	0	0		862.971	0	0	71672.8	2906.08	14436.5	8.09338	3.35848	947.596	317.11		13675.7	1598.49	0	958972
42	Encovany	cropland	non-sterile	NM		8.415	3.43	20.416	4.33101	7.76101		1.5567	5.33948	1.14534	4.96048	10.3		1.65702	56.8356	0.971477	42.0747	98.9104		68	24	38	32		117829	170943	430523	0	0		13000.5	0	2566.17	119678	5659.37	39140.1	21.1639	15.3994	1667.72	593.767		45473.1	1401.1	1631.58	970460
43	Encovany	cropland	non-sterile	NM		8.224	3.266	22.247	4.51639	7.78239		1.52938	4.99495	0.922573	4.1667	9.16165		1.69446	55.3411	1.05698	47.7372	103.078		20	10	6	80		149315	10982.6	47629.9	0	0		199.96	0	0	102268	8559.07	32434.8	8.07721	2.41315	1024.1	432.964		18561.4	4617.39	0	1.23285e+06
44	Encovany	cropland	non-sterile	NM		8.257	3.283	22.725	4.93456	8.21756		1.37479	4.51343	1.10933	5.47405	9.98748		1.67232	54.9022	1.04922	51.7746	106.677		34	10	12	66		234234	246371	849037	0	0		1871.79	0	5469.22	95451.6	5503.07	18683.7	9.28069	3.66857	444.843	188.88		21614.6	2431.7	2329.4	1.16526e+06
45	Encovany	grassland	non-sterile	NM		8.03	3.454	21.117	4.80589	8.25989		1.08763	3.75668	1.03064	4.95317	8.70985		1.72874	59.7105	1.11196	53.4395	113.15		42	4	16	58		740776	0	10439.2	0	0		0	0	0	57307.4	4833.45	12225.6	1.37588	3.56349	402.919	87.2023		997.873	1534.39	0	1.83492e+06
46	Encovany	grassland	non-sterile	NM		7.919	3.295	25.762	5.51184	8.80684		1.38322	4.55772	1.11601	6.15125	10.709		1.69607	55.8855	1.08484	59.7945	115.68		68	16	18	32		945513	0	7466.61	3198.9	0		72.5681	0	0	61981.9	2930.49	13745.6	1.74157	0.456691	254.49	71.6821		0	1765.34	0	1.69666e+06
47	Encovany	grassland	non-sterile	NM		8.94	3.739	30.138	5.6095	9.3485		1.39948	5.23266	1.09517	6.14336	11.376		1.79667	67.1774	0.977436	54.8293	122.007		84	16	58	16		794287	0	9297.74	1011.42	0		0	0	0	104851	9961	31792.4	5.87879	32.6767	1355.87	326.521		1029.55	3647.49	0	1.82873e+06
48	Encovany	grassland	non-sterile	NM		11.746	3.892	34.382	4.96231	8.85431		0.608057	2.36656	0.627962	3.11614	5.4827		1.35513	52.7416	0.957023	47.4905	100.232		52	20	6	48		47989.1	2622.86	4643.61	655.234	0		0	0	4650.84	48167.9	2751.29	10875.9	7.01169	5.53663	561.512	210.758		0	4136.19	0	2.03418e+06
49	Malíč	cropland	non-sterile	NM		10.299	4.495	32.36	7.48581	11.9808		1.52305	6.84611	1.0889	8.15131	14.9974		1.38526	62.2674	0.709827	53.1363	115.404		42	28	18	58		466408	827599	1.71945e+06	156.859	0		3492.65	0	0	96481.8	5493.45	21356.4	6.51455	11.4676	768.954	301.143		26678.2	2162.77	0	1.16134e+06
50	Malíč	cropland	non-sterile	NM		8.55	3.528	39.673	8.29261	11.8206		1.49866	5.28727	1.2708	10.5383	15.8255		1.52557	53.8222	0.742606	61.5814	115.404		56	38	16	44		319478	730831	1.80649e+06	19013.9	0		7028.42	473.84	0	102081	8237.06	15388.1	3.644	14.2985	1220.8	540.768		85964.7	6927.3	0	1.19091e+06
51	Malíč	cropland	non-sterile	NM		8.462	3.943	25.315	6.33606	10.2791		1.25206	4.93687	1.28189	8.1221	13.059		1.44929	57.1454	1.00023	63.3748	120.52		60	26	22	40		351160	421880	1.44676e+06	99642.7	0		0	856.961	67.9149	74242.7	3629.56	11774.2	11.1031	13.8164	1162.82	565.112		18675.9	7136.81	797.841	1.20568e+06
52	Malíč	cropland	non-sterile	NM		9.667	3.599	27.787	6.42182	10.0208		1.57009	5.65075	1.11703	7.17335	12.8241		1.6779	60.3875	0.869785	55.8561	116.244		54	32	10	46		140656	6199.18	26710.6	0	0		82.9166	0	0	76078.3	5414.12	15624.6	33.9901	20.0344	1464.74	535.825		6768.11	3548.48	0	1.06359e+06
53	Malíč	grassland	non-sterile	NM		9.945	3.262	25.349	4.74738	8.00938		0.52942	1.72697	0.623528	2.96012	4.68709		1.28274	41.8428	0.945611	44.8917	86.7345		0	0	0	100		16770.9	2247.28	5442.63	0	0		0	0	0	69179.6	9753.3	27345.3	10.4948	11.0257	946.584	335.602		0	212.799	0	1.30756e+06
54	Malíč	grassland	non-sterile	NM		8.989	2.861	21.645	3.53839	6.39939		0.532052	1.5222	0.534624	1.89171	3.41391		1.36694	39.1081	1.11473	39.4433	78.5514		0	0	0	100		14038.7	0	3263.51	0	0		0	0	0	53577.8	5370.91	11316.1	24.6058	33.688	946.304	375.722		0	0	0	1.51808e+06
55	Malíč	grassland	non-sterile	NM		8.888	2.833	26.762	4.34923	7.18223		0.557956	1.58069	0.714222	3.10632	4.68701		1.46304	41.4478	1.05197	45.7526	87.2004		10	0	0	90		14870	0	2645.9	0	0		0	0	0	65823.3	4149.18	18468.9	14.2165	5.24953	1319.27	452.103		0	0	0	1.66445e+06
56	Malíč	grassland	non-sterile	NM		9.499	2.926	27.783	4.45302	7.37902		0.64504	1.88739	0.558579	2.48736	4.37475		1.43799	42.0755	0.93941	41.8321	83.9075		10	10	2	90		34646.3	0	0	15983.5	0		0	20.3235	0	62800.3	3541.13	11318.9	24.0503	24.5195	1544.4	509.182		0	501.278	0	1.41013e+06
57	Svařenice	cropland	non-sterile	NM		11.715	4.237	35.433	6.54221	10.7792		1.15267	4.88387	0.866396	5.66814	10.552		1.36663	57.9041	0.68299	44.6826	102.587		72	44	26	28		465596	1.18941e+06	4.29351e+06	1994.12	0		6160.52	125.946	0	78366.1	1918.63	17848.2	30.8983	41.2767	1045.4	409.086		72242	3025.77	0	777710
58	Svařenice	cropland	non-sterile	NM		10.084	3.149	27.893	4.2867	7.4357		1.02086	3.21469	0.799523	3.42731	6.642		1.50439	47.3731	0.310229	13.2986	60.6717		48	16	14	52		171185	408543	1.32961e+06	6656.51	0		3092.52	319.752	0	73195.4	2670.41	16726.4	39.3203	26.4575	1564.82	379.71		21733.7	2426.49	0	582962
59	Svařenice	cropland	non-sterile	NM		9.142	3.532	27.676	6.52392	10.0559		1.5211	5.37251	1.22933	8.02003	13.3925		1.62273	57.3149	0.587988	38.3599	95.6748		46	34	18	54		816789	2.30736e+06	4.60134e+06	156263	0		7352.66	318.179	0	120977	4878.09	28326.4	20.9674	31.3541	1558.34	542.938		32302.1	6247.93	804.974	683312
60	Svařenice	cropland	non-sterile	NM		7.951	2.355	16.078	3.18082	5.53582		1.93014	4.54549	1.54358	4.90985	9.45534		2.15368	50.7192	1.30791	41.6022	92.3214		74	44	32	26		941805	2.66171e+06	6.1614e+06	7694.59	0		8781.41	0	0	79397.6	4344.84	17180.5	36.7833	14.0695	1398.35	520.835		8592.81	3516.23	1383.93	1.03661e+06
61	Svařenice	grassland	non-sterile	NM		9.251	2.907	27.187	4.65602	7.56302		0.605105	1.75904	0.644396	3.00032	4.75936		1.50181	43.6575	0.912867	42.5033	86.1608		0	0	0	100		99074.3	4186.28	15207.2	0	0		0	0	0	77696.5	3495.32	16584.2	16.6304	19.889	2024.44	685.206		0	0	0	1.14611e+06
62	Svařenice	grassland	non-sterile	NM		8.322	2.409	21.684	3.39454	5.80354		0.577077	1.39018	0.609206	2.06797	3.45815		1.43672	34.6106	1.07906	36.6292	71.2397		0	0	0	100		86522.4	39668	216122	40220.2	0		0	71.5338	0	53595	2247.63	6987.44	13.9587	4.89484	2070.47	485.368		0	602.124	0	1.20416e+06
63	Svařenice	grassland	non-sterile	NM		6.262	1.812	20.537	3.04993	4.86193		0.598222	1.08398	0.568781	1.73474	2.81872		1.3921	25.2249	1.06704	32.544	57.7689		0	0	0	100		16453.5	2665.03	11122.2	0	0		0	0	0	47035.1	2364.75	7810.68	17.5934	10.1192	780.179	145.039		0	0	0	1.27947e+06
64	Svařenice	grassland	non-sterile	NM		8.58	2.835	26.04	5.43625	8.27125		0.605152	1.71561	0.572671	3.11318	4.82879		1.29718	36.775	0.832389	45.2508	82.0257		10	4	0	90		95446.9	139424	483283	0	0		1487.45	0	0	71435.4	6185.54	11955.5	2.1457	13.8754	873.402	303.704		3942.8	0	0	1.3833e+06
65	Drahobuz	cropland	non-sterile	AMF		11.362	3.957	38.076	7.18531	11.1423		1.67742	6.63756	1.31096	9.41964	16.0572		1.63071	64.5271	0.731008	52.5252	117.052		22	6	6	78		48959.2	137666	355943	0	0		6218.22	0	0	104720	4260.83	17762.6	2.94549	9.79598	988.443	344.471		14578.1	8165.22	3096.37	1.28934e+06
66	Drahobuz	cropland	non-sterile	AMF		9.841	3.898	32.754	7.07005	10.9681		1.45183	5.65922	1.27592	9.02082	14.68		1.59898	62.3282	0.654366	46.264	108.592		42	12	8	58		105651	272016	597589	0	0		6709.43	0	0	191964	9222.96	23655.5	2.52185	5.60261	1549.08	476.677		9332.54	4680.5	2920.16	1.17475e+06
67	Drahobuz	cropland	non-sterile	AMF		9.653	3.874	31.018	7.64714	11.5211		1.38976	5.38391	1.32555	10.1367	15.5206		1.55721	60.3264	0.687002	52.536	112.862		56	12	8	44		102998	259017	589085	138.011	0		6190.94	0	0	91007.8	4264.26	11901.4	3.59451	1.9953	671.58	197.935		11951.2	6441.21	3071	1.19876e+06
68	Drahobuz	cropland	non-sterile	AMF		13.417	4.169	36.122	6.62457	10.7936		1.57433	6.56338	1.21266	8.03339	14.5968		1.6154	67.3458	0.576864	38.2148	105.561		82	10	12	18		49367.3	143841	255842	15864.9	0		9080.8	85.494	0	95159.3	3928.98	17498.8	2.62188	12.4218	1906.39	717.492		35713.2	11357.4	2481.35	1.24002e+06
69	Drahobuz	grassland	non-sterile	AMF		12.786	4.458	39.604	6.86794	11.3259		1.36676	6.09301	1.16811	8.02251	14.1155		1.30622	58.2313	0.614182	42.1816	100.413		54	20	24	46		25882.7	58939.5	182802	0	0		3488.17	0	0	67753.7	2878.94	10316.5	1.48899	0.202407	14.0114	24.8841		35188.7	150.538	0	892034
70	Drahobuz	grassland	non-sterile	AMF		14.244	4.8	52.801	11.5122	16.3122		1.35322	6.49546	1.01526	11.6878	18.1833		1.21092	58.1242	0.448802	51.667	109.791		74	30	20	26		21002.9	65786.9	132941	0	0		8093.59	0	0	88834.9	5529.85	21730.5	2.24816	4.92246	837.363	218.291		80497.4	734.691	0	1.12673e+06
71	Drahobuz	grassland	non-sterile	AMF		11.239	3.508	39.934	7.28528	10.7933		1.4272	5.00661	1.34384	9.79026	14.7969		1.39602	48.9725	0.688985	50.1945	99.1671		72	22	12	28		71159.4	226953	416041	0	0		3456.48	0	0	52496.2	1927.59	8400.67	0.142723	0.261759	258.955	73.6278		20389.5	141.908	0	999104
72	Drahobuz	grassland	non-sterile	AMF		12.608	4.345	50.203	8.29521	12.6402		1.69913	7.3827	0.931687	7.72854	15.1112		1.26319	54.8855	0.4819	39.9746	94.8601		62	32	20	38		26025.3	88283.7	150635	0	0		2292.49	0	0	102497	5866.52	17935.7	3.73816	1.85321	974.069	368.743		62679.5	219.928	985.374	874700
73	Encovany	cropland	non-sterile	AMF		13.55	4.599	49.118	7.73004	12.329		1.60035	7.36001	1.21879	9.42125	16.7813		1.25902	57.9023	0.496577	38.3856	96.2879		52	20	14	48		59922.8	205437	380711	0	0		10354.7	0	0	140051	20749.1	28172.5	2.8232	5.27044	813.881	274.633		22059.4	1121.4	1442.75	899723
74	Encovany	cropland	non-sterile	AMF		11.951	3.446	37.289	7.94274	11.3887		1.67518	5.77267	1.17981	9.37093	15.1436		1.46118	50.3522	0.684853	54.3961	104.748		68	16	10	32		69951.1	180042	478555	0	0		14656.2	0	0	124078	6534.81	21231.1	1.72643	1.43946	923.359	316.731		53193.8	806.685	1584.3	915174
75	Encovany	cropland	non-sterile	AMF		14.236	3.616	45.098	8.51922	12.1352		1.91244	6.91537	1.29763	11.0548	17.9702		1.56782	56.6924	0.668349	56.9382	113.631		68	20	24	32		76868.1	259932	479930	0	0		9671.48	0	0	86347.8	5258.6	17397.4	3.80662	3.3032	871.665	282.799		53075.8	2157.47	1680.02	1.10311e+06
76	Encovany	cropland	non-sterile	AMF		11.161	4.405	42.998	11.5395	15.9445		1.38683	6.10896	1.42906	16.4906	22.5996		1.4771	65.0661	0.608993	70.2745	135.341		64	20	20	36		33483.2	81212.7	206788	0	0		7473.85	0	0	128623	4505.19	19391.5	2.04033	2.20425	719.626	183.674		26882.5	1295.28	0	1.04655e+06
77	Encovany	grassland	non-sterile	AMF		10.564	4.663	45.263	12.3617	17.0247		1.20443	5.61625	0.820315	10.1405	15.7567		1.28888	60.1004	0.462106	57.124	117.224		22	4	8	78		66994.9	163899	483592	0	0		10033.8	0	0	132278	10076.3	26836.3	2.15176	3.57926	515.372	152.685		47509.2	1781.77	0	2.01766e+06
78	Encovany	grassland	non-sterile	AMF		10.378	3.944	29.09	6.48031	10.4243		1.33836	5.27848	1.21655	7.88359	13.1621		1.69268	66.7594	0.735133	47.6388	114.398		52	6	6	48		50351.1	121849	416981	211.09	0		5749.39	0	0	102964	4209.36	13609.8	0.962513	2.49903	528.671	165.408		46905.9	3938.96	1205.57	1.59645e+06
79	Encovany	grassland	non-sterile	AMF		11.182	3.91	33.215	7.91731	11.8273		1.30442	5.10028	1.06706	8.44824	13.5485		1.52285	59.5433	0.639326	50.6174	110.161		36	6	12	64		37451.6	98885.1	392946	0	0		2586.15	0	0	45701	3216.51	5819.91	0.574883	0.978775	10.464	6.45297		57387.3	2550.41	1610.09	2.07786e+06
80	Encovany	grassland	non-sterile	AMF		11.063	3.937	43.748	12.5008	16.4378		1.10447	4.3483	1.34274	16.7854	21.1337		1.41647	55.7664	0.660916	82.6198	138.386		36	4	8	64		148635	406302	878713	0	0		13300	0	0	101219	7863.28	22377.5	1.20403	1.23912	464.492	153.4		144854	2713.68	2631.39	1.93305e+06
81	Malíč	cropland	non-sterile	AMF		12.505	3.378	38.922	9.12342	12.5014		1.83996	6.21539	1.50005	13.6855	19.9009		1.56027	52.7061	0.71207	64.9651	117.671		24	2	6	76		88381.7	241097	550101	1142.97	0		9150.18	0	0	109893	6192.17	20094.4	2.1631	6.77223	646.217	265.124		41004.6	1777.37	1017.06	1.30977e+06
82	Malíč	cropland	non-sterile	AMF		12.221	3.395	31.446	7.53017	10.9252		1.86776	6.34105	1.24749	9.39381	15.7349		1.66594	56.5586	0.568882	42.8378	99.3964		62	18	20	38		53567.8	118424	411554	0	0		11156.1	0	0	107801	6436.95	20218.4	4.03708	1.41265	572.959	210.539		57366.7	1308.49	0	1.20753e+06
83	Malíč	cropland	non-sterile	AMF		13.336	4.645	41.606	10.3779	15.0229		1.45495	6.75824	1.35933	14.1071	20.8653		1.25354	58.2267	0.69241	71.858	130.085		18	4	2	82		39297.7	100735	311498	0	0		9840.16	0	0	123456	12897.2	25497.9	3.56565	7.60364	670.51	238.76		37439.8	1370.45	0	1.0933e+06
84	Malíč	cropland	non-sterile	AMF		12.293	4.252	40.249	8.67204	12.924		1.75461	7.46059	1.33871	11.6094	19.07		1.49672	63.6405	0.716857	62.1661	125.807		66	14	16	34		8397.38	22656.5	134438	0	0		17198.1	0	0	127386	9430.07	34732.5	10.8697	7.16396	1125.08	326.673		4379.58	1196.24	0	1.16025e+06
85	Malíč	grassland	non-sterile	AMF		10.153	4.149	40.458	12.3012	16.4502		1.27409	5.28619	1.31628	16.1919	21.4781		1.25853	52.2163	0.424137	52.174	104.39		44	6	4	56		204229	562571	855940	0	0		20046.9	0	0	92245.7	12165.6	27323.6	2.01648	12.2022	561.285	186.22		212584	0	0	1.12873e+06
86	Malíč	grassland	non-sterile	AMF		12.836	3.495	41.965	9.82123	13.3162		1.39246	4.86666	1.01808	9.99881	14.8655		1.29623	45.3033	0.513425	50.4246	95.7279		44	22	6	56		56852.1	129295	231375	0	0		13049.6	0	0	78314.6	3982.4	12795.8	1.32136	9.83712	1005.34	260.461		154691	33.8193	0	1.37088e+06
87	Malíč	grassland	non-sterile	AMF		14.992	3.973	49.112	8.28479	12.2578		1.37732	5.4721	1.00205	8.30179	13.7739		1.09378	43.4557	0.50763	42.0561	85.5119		38	10	10	62		45919.1	140515	224025	0	0		7170.4	0	0	62704.3	1860.16	12468.5	1.88842	2.23317	543.883	162.019		12269.6	16.7072	0	1.47376e+06
88	Malíč	grassland	non-sterile	AMF		13.393	4.624	48.162	9.75801	14.382		1.3006	6.01398	1.20104	11.7198	17.7338		1.19422	55.2207	0.611	59.6215	114.842		28	16	4	72		57174.4	180261	364949	86.1448	0		8120.25	0	0	85402.2	18968.3	24570.3	2.12441	5.82162	954.208	287.279		7477.67	0	0	1.27625e+06
89	Svařenice	cropland	non-sterile	AMF		13.369	3.759	33.32	7.80419	11.5632		1.29832	4.88037	1.50267	11.7271	16.6075		1.3222	49.7013	0.779007	60.7952	110.496		48	10	12	52		782024	2.37123e+06	4.88469e+06	5447.53	0		6859.07	0	0	68932.8	2591.03	14756.4	4.24582	4.6844	528.483	128.997		7486.59	1297.03	868.486	573557
90	Svařenice	cropland	non-sterile	AMF		15.115	4.725	50.65	9.13542	13.8604		1.50593	7.1155	1.2966	11.8449	18.9604		1.40152	66.2219	0.668541	61.074	127.296		62	14	16	38		497492	1.4691e+06	3.2388e+06	0	0		6807.76	0	0	107676	4517.65	19726.4	4.51152	1.61303	1563.58	500.894		8045.71	2424.79	1549.24	733895
91	Svařenice	cropland	non-sterile	AMF		13.355	4.201	41.622	7.8463	12.0473		1.54562	6.49315	1.11872	8.77785	15.271		1.46512	61.5496	0.621702	48.7806	110.33		56	14	14	44		474436	1.43437e+06	2.92311e+06	299.604	0		2790.38	0	0	65281.6	2052.94	9995.09	1.56689	0.569625	383.072	144.16		13221.2	1726.24	1558	905190
92	Svařenice	cropland	non-sterile	AMF		14.393	4.595	48.422	8.84683	13.4418		1.29564	5.95347	1.50338	13.3001	19.2536		1.21659	55.9023	0.727678	64.3765	120.279		54	12	18	46		268919	832252	1.81794e+06	1321.34	0		5306.18	0	0	100792	3343.8	19153.4	5.07642	10.3359	1657.51	567.935		12200.1	3644.81	1126.87	814448
93	Svařenice	grassland	non-sterile	AMF		12.47	3.701	37.662	6.74529	10.4463		1.29607	4.79677	1.21456	8.19255	12.9893		1.52002	56.2558	0.653405	44.0741	100.33		74	4	14	26		584914	1.80939e+06	3.34573e+06	0	0		12094.8	0	0	74724.4	5435.32	17949.9	3.21578	4.0415	909.902	249.353		26938.3	0	0	1.28932e+06
94	Svařenice	grassland	non-sterile	AMF		12.531	3.691	41.469	8.11927	11.8103		1.14963	4.24329	0.97382	7.90671	12.15		1.25931	46.4811	0.533372	43.3059	89.787		48	14	12	52		379234	1.07039e+06	2.2122e+06	0	0		10903.6	0	0	58955.4	5507.43	12890	3.18013	8.17783	661.126	175.034		50808	0	0	1.25155e+06
95	Svařenice	grassland	non-sterile	AMF		13.385	3.976	44.458	9.07284	13.0488		1.41117	5.61081	1.34544	12.207	17.8178		1.26741	50.3922	0.671533	60.9271	111.319		40	18	8	60		360678	1.30436e+06	2.17454e+06	0	0		9839.59	0	0	117865	17705.7	35218.9	2.44556	3.50711	922.051	425.207		17855.9	0	0	1.1918e+06
96	Svařenice	grassland	non-sterile	AMF		12.122	3.649	33.376	6.9486	10.5976		1.02413	3.73706	1.44796	10.0613	13.7984		1.25853	45.9237	0.632815	43.9718	89.8955		76	34	24	24		430264	1.37056e+06	2.96874e+06	0	0		11611.2	0	0	99028.2	3443.84	15575.5	2.39517	1.46978	1603.19	595.106		28360.1	0	1032.98	988458
Three-way ANOVA (F-value)
Factor:	Location (A)									ns						ns						**		*	***	ns					***	ns			ns	ns	***	ns	*	ns	**	**	*	*		*	***	***	***
	Land use (B)									ns						***						**		***	ns	**					***	ns			**	*	***	***	ns	ns	ns	ns	ns	ns		ns	***	***	***
	Mycorrhiza inoculation (C)									***						***						***		***	ns	ns					ns	ns			***	*	***	***	*	ns	***	***	**	**		**	*	*	ns
Interaction:	A × B									ns						*						***		*	ns	ns					***	ns			ns	ns	***	ns	ns	ns	***	ns	ns	ns		ns	***	***	***
	A × C									ns						ns						ns		*	ns	ns					*	ns			**	*	***	ns	ns	ns	*	ns	ns	ns		ns	ns	ns	ns
	B × C									**						**						ns		***	***	*					***	ns			**	*	***	ns	ns	ns	ns	ns	*	ns		ns	*	ns	ns
	A × B × C									ns						*						ns		***	***	**					*	ns			ns	ns	***	ns	ns	ns	***	*	**	***		***	ns	ns	ns
Signif. codes: 0 ‘***’ 0.001 ‘**’ 0.01 ‘*’ 0.05 ‘.’ 0.1 ‘ ’ 1
ns: not significant
[truncated: 6 more columns]

## Sheet: RR Experiment 2 Data and Stat
	Factors/treatments					Plant biomass						Plant phosphorus						Plant nitrogen						root fractional colonization by microscopy (fraction of root intersections, out of 50)					Gene copies per mg roots (AMF community profiling)						Gene copies per mg soil in plant compartment (AMF community profiling)			Gene copies per mg soil in plant compartment (microbial communities)								Gene copies per mg soil in meshbag (AMF community profiling)			Gene copies per mg soil in meshbag (microbial communities)
pot Nr	Location (village)	land use	sterilisation of field soil (gamma irradiation)	Rhizophagus inoculation to plants (NM - none, AMF - yes)		shoot fresh weight (g)	shoot dry weight (g)	root fresh weight (g)	root dry weight (g)	plant biomass (g)		shoot P conc (mg/g)	shoot P (mg)	root P conc (mg/g)	root P (mg)	plant P (mg)		shoot N conc (weight %)	shoot N (mg)	root N conc (weight%)	root N (mg)	plant N (mg)		Hyphae %	Arbuscules %	Vesicles %	empty %		all AMF (NS31-AML2)	Rhizophagus LSU gene (INTRA)	Rhizophagus mitochondrial LSU gene (mt5)	Funneliformis mosseae LSU gene (MOSS)	Claroideoglomus claroideum LSU gene (CLAR)		Rhizophagus mitochondrial LSU gene (mt5)	Funneliformis mosseae LSU gene (MOSS)	Claroideoglomus claroideum LSU gene (CLAR)	Bacterial 16S (Eub 338-518)	Fungal ITS (ITSOF-5.8S)	Protistan 18S (V4F-V4R)	AOB 16S (CTO)	AOB (AmoA)	AOA (AmoA Thaum-archaeota)	AOA (AmoA Cren-archaeota)		Rhizophagus mitochondrial LSU gene (mt5)	Funneliformis mosseae LSU gene (MOSS)	Claroideoglomus claroideum LSU gene (CLAR)	Bacterial 16S (Eub 338-518)
65	Drahobuz	cropland	non-sterile	AMF						0.0103047						0.255345						0.105555		-0.74841	-1.59263	-1.38629					-1.66753	0	0		0.11905	0	-8.76245	0.516677	0.715495	0.436922	-0.640879	1.10631	0.721951	0.759369		-0.646611	0.102037	0.177197	0.0833106
66	Drahobuz	cropland	non-sterile	AMF						-0.00545798						0.165676						0.0305341		-0.101783	-0.899484	-1.09861					-1.1494	0	0		0.195081	0	-8.76245	1.1227	1.48773	0.723421	-0.796159	0.547569	1.17124	1.0842		-1.09263	-0.454441	0.118605	-0.00976415
67	Drahobuz	cropland	non-sterile	AMF						0.0437392						0.221356						0.0691042		0.185899	-0.899484	-1.09861					-1.16373	4.92733	0		0.114653	0	-8.76245	0.376334	0.716302	0.0364832	-0.441745	-0.484871	0.335454	0.205299		-0.845301	-0.13513	0.16897	0.0104694
68	Drahobuz	cropland	non-sterile	AMF						-0.0214938						0.159988						0.00222007		0.567267	-1.08181	-0.693147					-1.99774	9.67186	0		0.497729	4.44845	-8.76245	0.420941	0.634412	0.421956	-0.757263	1.34379	1.37879	1.49312		0.249387	0.432021	-0.0442297	0.0443093
69	Drahobuz	grassland	non-sterile	AMF						0.322058						0.837245						0.125544		1.84892	2.07944	2.07944					0.333734	0	0		2.51271	0	-6.47653	-0.0554752	-0.259494	-0.558547	-2.63943	-4.16924	-4.84832	-3.3221		4.88001	3.09024	-5.35922	-0.262116
70	Drahobuz	grassland	non-sterile	AMF						0.686875						1.09047						0.214834		2.164	2.48491	1.89712					0.0152337	0	0		3.35441	0	-6.47653	0.215426	0.393246	0.186422	-2.22742	-0.977956	-0.757929	-1.1505		5.70751	4.67548	-5.35922	-0.0285433
71	Drahobuz	grassland	non-sterile	AMF						0.273886						0.884386						0.113059		2.1366	2.17475	1.38629					1.15611	0	0		2.50358	0	-6.47653	-0.310614	-0.660646	-0.763983	-4.98438	-3.91209	-1.93153	-2.23731		4.33431	3.03121	-5.35922	-0.148761
72	Drahobuz	grassland	non-sterile	AMF						0.431845						0.90541						0.0686568		1.98707	2.54945	1.89712					0.14019	0	0		2.09297	0	-6.47653	0.358484	0.452346	-0.00550359	-1.71894	-1.95484	-0.606705	-0.62623		5.45732	3.46933	1.5338	-0.281739
73	Encovany	cropland	non-sterile	AMF						0.39						0.586007						-0.00670129		0.340326	0.133531	-0.101783					-0.0862843	0	0		0.954956	0	-7.60582	0.364532	1.29945	0.073549	-1.50009	-0.313342	-0.227765	-0.335677		-0.118401	-0.806966	0.375346	-0.184375
74	Encovany	cropland	non-sterile	AMF						0.310667						0.483322						0.0775163		0.60859	-0.0896122	-0.438255					0.142446	0	0		1.30237	0	-7.60582	0.243436	0.144092	-0.20933	-1.9919	-1.61119	-0.101562	-0.193057		0.761801	-1.13637	0.468934	-0.167348
75	Encovany	cropland	non-sterile	AMF						0.374155						0.654459						0.158909		0.60859	0.133531	0.437214					0.145316	0	0		0.886694	0	-7.60582	-0.119094	-0.0731878	-0.408474	-1.20121	-0.780563	-0.159175	-0.306374		0.75958	-0.152609	0.527598	0.0194231
76	Encovany	cropland	non-sterile	AMF						0.647153						0.883675						0.333751		0.547965	0.133531	0.254892					-0.696632	0	0		0.628923	0	-7.60582	0.279412	-0.227822	-0.299961	-1.82484	-1.18507	-0.350848	-0.737949		0.0793334	-0.662819	-6.89896	-0.0332093
77	Encovany	grassland	non-sterile	AMF						0.550509						0.447767						0.029936		-1.04412	-1.32176	-1.15924					4.10646	-7.10446	0		6.26183	0	-7.05937	0.664251	0.677017	0.447121	-0.84355	-1.17225	-0.223894	-0.136642		4.53848	-0.44191	0	0.0874967
78	Encovany	grassland	non-sterile	AMF						0.0599851						0.26784						0.00553181		-0.183923	-0.916291	-1.44692					3.95826	-1.75218	0		5.70496	0	-7.05937	0.413719	-0.195855	-0.231841	-1.64804	-1.53151	-0.198417	-0.056607		4.5257	0.3514	7.09471	-0.146661
79	Encovany	grassland	non-sterile	AMF						0.186256						0.296777						-0.0322133		-0.551648	-0.916291	-0.753772					3.89889	-7.10446	0		4.90604	0	-7.05937	-0.398536	-0.464868	-1.08135	-2.16342	-2.46886	-4.12084	-3.30048		4.72738	-0.0832621	7.38405	0.116896
80	Encovany	grassland	non-sterile	AMF						0.515429						0.741368						0.195894		-0.551648	-1.32176	-1.15924					4.70368	-7.10446	0		6.54363	0	-7.05937	0.396629	0.429038	0.265424	-1.42416	-2.23301	-0.327839	-0.131975		5.65329	-0.0212095	7.87527	0.0446593
81	Malíč	cropland	non-sterile	AMF						0.0388271						0.271018						-0.00188119		-0.81093	-2.77259	-1.07044					-0.82068	-3.25766	0		1.23846	-5.81024	-2.88919	0.231053	0.0837773	0.225552	-1.92396	-0.853755	-0.581005	-0.607474		0.172067	-1.02321	1.62406	0.125424
82	Malíč	cropland	non-sterile	AMF						-0.0959451						0.0361299						-0.17066		0.13815	-0.575364	0.133531					-1.11084	-10.299	0		1.43667	-5.81024	-2.88919	0.211831	0.122546	0.231704	-1.29998	-2.42112	-0.701325	-0.838		0.507845	-1.32947	-5.30062	0.0441433
83	Malíč	cropland	non-sterile	AMF						0.222564						0.318341						0.0984102		-1.09861	-2.07944	-2.16905					-1.38939	-10.299	0		1.31116	-5.81024	-2.88919	0.347425	0.817498	0.463707	-1.42415	-0.737959	-0.544101	-0.712212		0.0811177	-1.2832	-5.30062	-0.0552269
84	Malíč	cropland	non-sterile	AMF						0.0720742						0.228367						0.0649703		0.200671	-0.826679	-0.0896122					-2.22968	-10.299	0		1.86949	-5.81024	-2.88919	0.378766	0.504394	0.772789	-0.309518	-0.797523	-0.0265265	-0.398713		-2.06466	-1.41916	-5.30062	0.00420216
85	Malíč	grassland	non-sterile	AMF						0.691035						1.40108						0.204328		1.99243	0.538997	0.980829					5.70875	-8.29327	0		9.90583	-1.80515	0	0.383765	0.757331	0.467894	-2.26092	-0.474965	-0.751598	-0.811307		12.2671	-5.19028	0	-0.267599
86	Malíč	grassland	non-sterile	AMF						0.479679						1.03309						0.117701		1.99243	1.83828	1.38629					4.40059	-8.29327	0		9.47652	-1.80515	0	0.220043	-0.359393	-0.290741	-2.68361	-0.690422	-0.168742	-0.475782		11.9492	-1.66925	0	-0.0732451
87	Malíč	grassland	non-sterile	AMF						0.396858						0.956827						0.00484579		1.84583	1.04982	1.89712					4.3683	-8.29327	0		8.87772	-1.80515	0	-0.00226164	-1.12061	-0.316653	-2.32653	-2.17316	-0.783093	-0.95052		9.41488	-2.37444	0	-0.000879163
88	Malíč	grassland	non-sterile	AMF						0.556674						1.20952						0.29975		1.54045	1.51983	0.980829					4.8563	-8.29327	0		9.00212	-1.80515	0	0.30668	1.20149	0.361682	-2.20878	-1.21501	-0.220945	-0.37778		8.91968	-5.19028	0	-0.144769
89	Svařenice	cropland	non-sterile	AMF						0.201636						0.411008						0.218443		-0.239673	-1.26695	-0.672094					0.175982	-2.06959	0		0.0774674	-5.25734	0	-0.244035	-0.287477	-0.305122	-2.05034	-1.83299	-0.969009	-1.2804		-1.50494	-1.07627	0.460063	-0.294728
90	Svařenice	cropland	non-sterile	AMF						0.382847						0.543508						0.359974		0.0162605	-0.930475	-0.384412					-0.234921	-10.6725	0		0.0699588	-5.25734	0	0.201958	0.268461	-0.0148411	-1.98964	-2.89911	0.115713	0.0762043		-1.43291	-0.450597	1.03883	-0.0482195
91	Svařenice	cropland	non-sterile	AMF						0.24265						0.327108						0.216937		-0.0855222	-0.930475	-0.517943					-0.337477	-4.97005	0		-0.821926	-5.25734	0	-0.298456	-0.520258	-0.694707	-3.04718	-3.94	-1.2908	-1.16926		-0.93623	-0.790401	1.04447	0.161559
92	Svařenice	cropland	non-sterile	AMF						0.352181						0.558851						0.303272		-0.12189	-1.08463	-0.266629					-0.812421	-3.48611	0		-0.179233	-5.25734	0	0.135895	-0.0324245	-0.0443233	-1.87167	-1.0416	0.174052	0.201815		-1.01661	-0.0430398	0.720514	0.0559253
93	Svařenice	grassland	non-sterile	AMF						0.314823						0.961461						0.287		3.0513	0.693147	2.63906					2.91455	-9.21593	0		3.47932	-2.93829	0	0.179576	0.419147	0.504764	-1.44068	-1.18319	-0.457758	-0.487063		3.30694	-5.02079	0	0.028365
94	Svařenice	grassland	non-sterile	AMF						0.437546						0.894663						0.175976		2.61844	1.94591	2.48491					2.50085	-9.21593	0		3.37564	-2.93829	0	-0.0574482	0.432326	0.173625	-1.45183	-0.478382	-0.77715	-0.840951		3.94144	-5.02079	0	-0.00136602
95	Svařenice	grassland	non-sterile	AMF						0.537275						1.27753						0.390938		2.43612	2.19722	2.07944					2.48368	-9.21593	0		3.27296	-2.93829	0	0.635314	1.60012	1.17876	-1.71447	-1.32502	-0.444495	0.0466445		2.89572	-5.02079	0	-0.0502836
96	Svařenice	grassland	non-sterile	AMF						0.329203						1.02188						0.177184		3.07797	2.83321	3.17805					2.795	-9.21593	0		3.43852	-2.93829	0	0.461175	-0.0371842	0.362879	-1.7353	-2.1947	0.108655	0.382808		3.35837	-5.02079	6.9402	-0.237358
Three-way ANOVA (F-value)
Factor:	Location (A)									ns						*						**		***	**	***					***	***			***	***	***	ns	ns	ns	ns	ns	ns	ns		***	***	*	ns
	Land use (B)									***						***						ns		***	***	***					***	**			***	***	***	ns	ns	ns	**	*	*	*		***	*	ns	ns
Interaction:	A × B									**						***						ns		***	***	***					***	ns			***	***	***	*	ns	**	***	***	*	**		***	***	**	*
Signif. codes: 0 ‘***’ 0.001 ‘**’ 0.01 ‘*’ 0.05 ‘.’ 0.1 ‘ ’ 1
ns: not significant
[truncated: 6 more columns]
